# Supplementary material for: A Proteogenomic Approach to Unravel New Proteins Encoded in the Leishmania donovani (HU3) Genome
Source: Genes (Basel). 2024 Jun 13;15(6):775. doi: 10.3390/genes15060775 (PMC11203134; doi:10.3390/genes15060775)
Supplement: Supplementary file 1 [file genes-15-00775-s001.zip]

Archive with 1 entries (1 files):
- genes-3032372-supplementary.xlsx
