# Supplementary material for: A Proteogenomic Approach to Unravel New Proteins Encoded in the Leishmania donovani (HU3) Genome
Source: Genes (Basel). 2024 Jun 13;15(6):775. doi: 10.3390/genes15060775 (PMC11203134; doi:10.3390/genes15060775)
Supplement: Supplementary file 1 [file genes-15-00775-s001.zip › genes-3032372-supplementary.xlsx]

## Sheet: Readme
Title:	A Proteogenomic Approach to Unravel New Proteins Encoded in the Leishmania donovani (HU3) Genome
Authors:	Javier Adán-Jimenez, Alejandro Sánchez-Salvador, Esperanza Morato, Jose Carlos Solana, Begoña Aguado and Jose M. Requena

## Sheet: S1. LdHU3 identified proteins
Gene ID	Mass (Da)	#Peptides	#Unique	Coverage (%)	Product
LDHU3_01.0050	74722	2	2	3	Kinesin-13
LDHU3_01.0070	73829	5	5	9	Carboxylase
LDHU3_01.0080	27366	2	2	12	Mitoribosomal protein mL85
LDHU3_01.0340	42567	3	3	11	Acidocalcisomal exopolyphosphatase
LDHU3_01.0360	33564	6	6	26	Poly(A) export protein
LDHU3_01.0460	23816	13	13	44	Ribosomal protein S7|eS7
LDHU3_01.0470	23816	13	13	44	Ribosomal protein S7|eS7
LDHU3_01.0520	22998	2	2	15	Nicotinamidase|PNC1
LDHU3_01.0530	161679	20	20	16	Protein of unknown function - conserved
LDHU3_01.0550	77630	10	7	15	Long chain fatty acid-CoA ligase
LDHU3_01.0560	39508	9	9	26	Beta eliminating lyase
LDHU3_01.0580	77023	22	15	25	Long chain fatty acid CoA ligase
LDHU3_01.0610	77799	26	19	38	Long chain fatty acid-CoA ligase
LDHU3_01.0670	36059	8	8	28	Tricarboxylate carrier
LDHU3_01.0720	61725	7	7	16	Protein of unknown function - conserved
LDHU3_01.0750	55017	5	5	11	Metallo-peptidase - Clan ME - Family M16
LDHU3_01.0890	45327	28	28	58	Eukaryotic initiation factor 4A-1|eIF4A1
LDHU3_01.0900	45327	28	28	58	Eukaryotic initiation factor 4A-1|eIF4A1
LDHU3_02.0030	11452	19	7	54	Histone H4
LDHU3_02.0050	61347	10	2	21	Aminopeptidase P1
LDHU3_02.0140	38505	3	3	13	Protein of unknown function - conserved
LDHU3_02.0360	55915	2	2	5	Serine/threonine-protein kinase (NEK family)
LDHU3_02.0390	72897	9	9	14	Paraflagellar rod component 11|PFC11
LDHU3_02.0450	59003	11	11	26	Proteasome regulatory non-ATPase subunit 6
LDHU3_02.0530	30113	9	9	38	Voltage-dependent anion-selective channel
LDHU3_02.0550	31926	22	22	59	Voltage-dependent anion-selective channel|VDAC
LDHU3_02.0660	17633	11	11	55	Protein of unknown function - conserved
LDHU3_02.0810	34464	3	3	10	Mitochondrial carrier protein|MCP13
LDHU3_02.0850	90825	29	27	41	ATP-dependent Clp protease subunit|heat shock protein 78 (HSP78)
LDHU3_02.0870	17391	3	1	23	Peptidase M3A/M3B family member
LDHU3_03.0030	43736	4	4	12	D-3-phosphoglycerate dehydrogenase-like protein
LDHU3_03.0180	25207	3	3	20	U2AF35| U2 splicing auxiliary factor
LDHU3_03.0200	61969	33	33	48	delta-1-pyrroline-5-carboxylate dehydrogenase
LDHU3_03.0230	79037	19	19	27	Long-chain-fatty-acid-CoA ligase
LDHU3_03.0250	9454	3	3	23	eL38|Ribosomal protein L38
LDHU3_03.0420	11133	3	3	23	60S acidic ribosomal protein P1b
LDHU3_03.0430	11133	3	3	23	60S acidic ribosomal protein P1b
LDHU3_03.0520	91236	4	4	6	RNA binding protein| RBSR4
LDHU3_03.0540	44454	16	15	48	26S protease regulatory subunit
LDHU3_03.0610	44262	2	2	5	PRMT3|Arginine N-methyltransferase
LDHU3_03.0640	72436	2	2	3	Mitochondrial protein 99|RNA editing exonuclease 2|KREX2
LDHU3_03.0760	246765	17	17	9	ATP-dependent DEAD/H RNA helicase
LDHU3_03.1020	76522	5	5	9	Amidohydrolase family protein
LDHU3_03.1050	12510	5	5	30	Protein of unknown function - conserved
LDHU3_03.1060	36061	3	3	14	MORN repeat-containing protein
LDHU3_03.1070	46606	26	26	60	Eukaryotic translation initiation factor 2 subunit alpha
LDHU3_04.0020	111383	7	7	8	Calcium-translocating P-type ATPase
LDHU3_04.0080	58952	15	15	27	Protein of unknown function - conserved
LDHU3_04.0180	38605	4	4	13	Protein of unknown function - conserved
LDHU3_04.0190	53324	4	4	9	Protein of unknown function - conserved
LDHU3_04.0200	53324	4	4	9	Protein of unknown function - conserved
LDHU3_04.0210	53324	4	4	9	Protein of unknown function - conserved
LDHU3_04.0220	53324	4	4	9	Protein of unknown function - conserved
LDHU3_04.0250	73871	9	4	17	Surface antigen-like protein
LDHU3_04.0300	31937	9	9	33	GRAM domain containing protein
LDHU3_04.0530	39159	9	9	32	Tetratricopeptide repeat-containing protein
LDHU3_04.0580	94768	7	6	10	Cysteine peptidase - Clan CA - family C2|CAL4.1
LDHU3_04.0600	39093	6	6	19	Adenylosuccinate lyase
LDHU3_04.0620	21661	9	9	31	60S ribosomal protein L11| uL5
LDHU3_04.0720	169998	5	5	4	Intraflagellar transport protein 139|IFT139
LDHU3_04.0770	32927	10	10	34	Spermidine synthase
LDHU3_04.0890	15910	2	2	20	Protein of unknown function - conserved
LDHU3_04.0900	17050	8	7	66	Ubiquitin-conjugating enzyme E2| UBC2
LDHU3_04.0970	24557	16	16	54	60S ribosomal protein L10| uL16
LDHU3_04.0980	18138	5	5	32	Nascent polypeptide associated complex subunit-copy 1
LDHU3_04.0990	18196	5	5	32	Nascent polypeptide associated complex subunit-copy 2
LDHU3_04.1190	24557	16	16	54	60S ribosomal protein L10| uL16
LDHU3_04.1200	23042	15	15	62	Adenylate kinase
LDHU3_04.1240	31165	6	6	31	Protein of unknown function - conserved
LDHU3_04.1420	38857	9	9	30	Fructose-1-6-bisphosphatase
LDHU3_04.1440	34533	10	10	30	Double RNA binding domain protein 3|DRBD3
LDHU3_04.1510	120680	2	2	2	Protein of unknown function - conserved
LDHU3_04.1520	42049	21	21	41	Actin
LDHU3_05.0060	21670	8	8	42	ras-like small GTPase|Sar1
LDHU3_05.0070	68486	6	6	12	Paraflagellar rod component par4
LDHU3_05.0090	93240	2	2	3	Major vault protein
LDHU3_05.0120	20301	3	3	20	Nudix hydrolase 2
LDHU3_05.0130	71846	26	26	39	Phosphoprotein phosphatase| Hook-complex subunit
LDHU3_05.0180	73509	9	9	15	Nucleolar RNA helicase II
LDHU3_05.0400	53012	27	27	36	Trypanothione reductase (TRYR)
LDHU3_05.0430	124254	30	30	22	Microtubule-associated protein| KHAP2
LDHU3_05.0450	84592	3	3	4	Protein kinase
LDHU3_05.0520	22411	8	8	38	SKP1-like protein
LDHU3_05.0560	18698	8	8	38	Protein of unknown function - conserved
LDHU3_05.0570	62549	42	42	55	ATP synthase F1 - alpha subunit
LDHU3_05.0580	62549	42	42	55	ATP synthase F1 - alpha subunit
LDHU3_05.0590	62549	42	42	55	ATP synthase F1 - alpha subunit
LDHU3_05.0600	35776	2	2	8	Nuclear receptor binding factor-like protein
LDHU3_05.0760	37906	2	2	6	Sideroflexin-like protein
LDHU3_05.0820	80153	3	3	7	Protein of unknown function - conserved
LDHU3_05.0830	39196	2	2	6	VTA1-like protein
LDHU3_05.0870	16931	3	3	27	Protein of unknown function - conserved
LDHU3_05.0890	47904	6	6	15	MYND zinc finger (ZnF) domain-like protein
LDHU3_05.0920	33262	16	16	50	Methylthioadenosine phosphorylase
LDHU3_05.0940	68651	7	7	17	Protein containing zinc-finger of a C2HC-type
LDHU3_05.0970	22428	2	2	14	Protein of unknown function - conserved
LDHU3_05.0980	208569	3	3	2	CPSF A subunit region containing protein
LDHU3_05.0990	30460	4	4	17	Surface antigen-like protein
LDHU3_05.1060	76007	30	30	49	Dipeptidyl-peptidase III|Metallo-peptidase - Clan M - Family M49
LDHU3_05.1080	40241	3	3	7	3-mercaptopyruvate sulfurtransferase
LDHU3_05.1150	16289	2	2	17	Succinate dehydrogenase subunit 10|SDH10
LDHU3_05.1160	39661	12	12	32	Stomatin-like protein
LDHU3_05.1170	50820	5	5	16	Protein of unknown function - conserved
LDHU3_05.1180	55250	2	2	5	ATPase
LDHU3_05.1200	80275	6	6	11	Phosphatidylinositol 4-phosphate 5-kinase
LDHU3_05.1230	28132	3	3	16	Nodulation protein S (NodS)/Methyltransferase domain containing protein
LDHU3_05.1290	41555	3	3	9	V-type proton ATPase subunit D
LDHU3_05.1350	15685	4	4	36	Prefoldin subunit
LDHU3_05.1390	30139	5	5	19	Surface antigen-like protein
LDHU3_06.0020	11424	19	6	54	Histone H4
LDHU3_06.0050	75434	39	39	47	WD domain/G-beta repeat -containing protein
LDHU3_06.0150	66357	2	2	5	Protein of unknown function - conserved
LDHU3_06.0160	20412	6	5	34	Cyclophilin 2|CYP2
LDHU3_06.0180	28003	8	8	36	20S proteasome beta 6 subunit
LDHU3_06.0280	32117	2	2	10	Calcyphosin
LDHU3_06.0320	167034	10	10	9	5'-3' exoribonuclease A|XRN1
LDHU3_06.0330	34505	4	4	18	Protein of unknown function - conserved
LDHU3_06.0420	46040	6	6	18	NAD(P)-dependent steroid dehydrogenase protein
LDHU3_06.0460	42397	12	12	31	Glutamine synthetase
LDHU3_06.0510	28669	5	5	21	Ribosomal protein L19| eL19
LDHU3_06.0530	28072	5	5	22	Ribosomal protein L19| eL19
LDHU3_06.0560	104151	2	2	3	Protein of unknown function - conserved
LDHU3_06.0690	16352	14	14	47	60S ribosomal protein L23a| uL23
LDHU3_06.0700	16352	14	14	47	60S ribosomal protein L23a| uL23
LDHU3_06.0750	110895	7	7	8	Putative Phosphatase
LDHU3_06.0780	113103	9	9	12	Lanosterol synthase
LDHU3_06.0800	70934	2	2	4	Protein of unknown function - conserved
LDHU3_06.0810	132671	2	2	2	Protein of unknown function - conserved
LDHU3_06.0850	75202	2	2	4	Ankyrin repeat-containing protein
LDHU3_06.0890	37030	2	2	7	Serine-threonine dehydratase
LDHU3_06.1030	58646	6	6	13	Dihydrofolate reductase-thymidylate synthase|DHFR-TS
LDHU3_06.1050	45196	4	4	10	Acyl-coenzyme A dehydrogenase
LDHU3_06.1090	48861	2	2	6	Protein of unknown function - conserved
LDHU3_06.1230	14909	12	12	61	Protein disulfide isomerase|PDI15|PDI-1
LDHU3_06.1260	29638	5	5	21	Deoxyribose-phosphate aldolase
LDHU3_06.1290	32291	9	9	29	pATOM36
LDHU3_06.1490	34507	9	9	37	Coproporphyrinogen III oxidase
LDHU3_07.0100	29892	6	6	23	Cytochrome c1
LDHU3_07.0140	115496	3	3	4	Metallo-peptidase - Clan ME - Family M16C
LDHU3_07.0170	236721	3	3	2	Sec7 domain containing protein
LDHU3_07.0260	44552	5	5	15	Protein phosphatase 2A - regulatory subunit B
LDHU3_07.0290	67380	10	10	20	Protein of unknown function - conserved
LDHU3_07.0350	43053	4	4	12	Acetylornithine deacetylase-like protein
LDHU3_07.0370	27039	6	6	30	Uncharacterised protein family (UPF0172)
LDHU3_07.0430	224316	25	23	11	ATP-dependent RNA helicase (DBP2B)
LDHU3_07.0560	16954	3	3	25	3-hydroxyacyl-ACP dehydratase| HTD2-2
LDHU3_07.0590	56375	5	5	13	Acyl-CoA dehydrogenase - mitochondrial precursor
LDHU3_07.0680	29745	16	16	47	60S ribosomal protein L7a|eL8
LDHU3_07.0690	29745	16	16	47	60S ribosomal protein L7a|eL8
LDHU3_07.0770	51256	4	4	11	NOP54| Nucleolar protein 54
LDHU3_07.0800	62837	3	3	7	Electron transfer flavoprotein-ubiquinone oxidoreductase
LDHU3_07.0830	68818	2	2	5	Protein of unknown function - conserved
LDHU3_07.0850	122217	11	11	12	Vacuolar-type Ca2+-ATPase
LDHU3_07.0860	37952	9	9	34	Eukaryotic initiation factor 3 subunit H|eIF3H
LDHU3_07.0870	123424	10	10	11	Vacuolar-type Ca2+-ATPase
LDHU3_07.0910	22138	12	12	47	40S ribosomal protein S9|uS4
LDHU3_07.1110	65425	2	2	4	N-acetylglucosamine-phosphate mutase
LDHU3_07.1130	248462	2	2	1	Protein of unknown function - conserved
LDHU3_07.1160	239139	2	2	1	Protein of unknown function - conserved
LDHU3_07.1170	19906	2	2	14	Ubiquitin-conjugating enzyme E2|UBC4
LDHU3_07.1200	42236	19	19	38	Splicing factor ptsr1-like protein|TSR1
LDHU3_07.1250	33621	8	8	28	Serine/threonine kinase
LDHU3_07.1290	36724	4	4	14	Radial spokehead-like protein
LDHU3_07.1350	35676	5	5	14	Nucleolar RNA-binding protein| NOP44
LDHU3_07.1360	37893	7	7	17	Nucleophosmin 1| RNA binding protein-like protein
LDHU3_07.1390	12629	3	3	25	Peptidyl-prolyl cis-trans isomerase/rotamase|PIN1|Par45|PPICL1
LDHU3_07.1430	139561	3	3	4	Cation-transporting ATPase
LDHU3_07.1530	36274	4	4	15	Proteasome regulatory non-ATPase subunit
LDHU3_07.1560	19791	8	8	47	Peptide methionine sulfoxide reductase-like
LDHU3_08.0040	24186	8	8	46	Qc-SNARE protein
LDHU3_08.0270	71634	16	16	28	Inositol phosphosphingolipid phospholipase C-Like|ISCL
LDHU3_08.0360	26211	12	12	42	Iron superoxide dismutase|FeSODA
LDHU3_08.0390	24897	4	4	21	Mitochondrial associated ribonuclease
LDHU3_08.0480	148452	17	17	13	WD domain - G-beta repeat-protein
LDHU3_08.0530	32529	2	2	8	Protein of unknown function - conserved
LDHU3_08.0540	12740	4	4	33	Small ubiquitin-like modifier (SUMO)
LDHU3_08.0580	93748	10	10	12	Ribose-phosphate pyrophosphokinase
LDHU3_08.0630	37895	13	13	31	Eukaryotic translation initiation factor 2 beta subunit
LDHU3_08.0700	304725	4	4	2	P229
LDHU3_08.1140	32619	3	3	17	Protein of unknown function - conserved
LDHU3_08.1170	42673	13	13	38	Mitochondrial DNA polymerase beta
LDHU3_08.1250	63044	5	5	10	Dpy-30 motif containing protein
LDHU3_08.1290	265799	3	3	2	von Willebrand factor type A domain containing protein
LDHU3_08.1460	42046	31	31	59	Mitochondrial ATP synthase subunit
LDHU3_08.1470	62240	38	38	56	Stress-induced protein sti1|HOP
LDHU3_08.1480	96781	3	3	5	DUF1126 repeat-containing protein
LDHU3_08.1620	11467	5	5	43	Protein of unknown function - conserved
LDHU3_08.1640	31451	19	19	59	Amidinotransferase
LDHU3_08.1660	49753	125	6	81	beta tubulin
LDHU3_08.1710	11467	5	5	43	Protein of unknown function - conserved
LDHU3_08.1730	31451	18	18	59	Amidinotransferase
LDHU3_08.1760	23454	66	4	76	beta tubulin
LDHU3_09.0040	12393	2	2	21	Protein of unknown function - conserved
LDHU3_09.0120	137637	2	2	2	RNA helicase
LDHU3_09.0170	65684	27	27	42	Flagellar pocket cytoskeletal protein|BILBO1|Calmodulin-like protein containing EF hand domain
LDHU3_09.0310	33220	4	4	14	Protein of unknown function (DUF4586)
LDHU3_09.0320	93481	2	2	3	Catalytic subunit of the vacuolar transporter chaperone 4|VTC4
LDHU3_09.0330	55674	8	8	18	ATP-dependent protease ATPase subunit HslU|HslU2
LDHU3_09.0700	86933	15	15	22	Flagellum attachment zone protein 3|FAZ3
LDHU3_09.0750	28861	5	5	27	Histidine phosphatase
LDHU3_09.0800	92035	2	2	2	Glucosidase II beta subunit-like
LDHU3_09.0940	241289	3	3	2	Ubiquitin ligase
LDHU3_09.0970	83071	27	27	33	Oligopeptidase b |Serine peptidase, Clan SC, Family S9A
LDHU3_09.0990	132868	2	2	2	WDR91-like protein
LDHU3_09.1040	43478	8	8	24	Uncharacterised protein family (UPF0160)
LDHU3_09.1090	271562	2	2	1	Phospholipid-translocating P-type ATPase
LDHU3_09.1100	14666	15	15	56	60S ribosomal protein L40| eL40
LDHU3_09.1120	16825	15	15	68	Calmodulin
LDHU3_09.1130	16825	15	15	68	Calmodulin|LCALA
LDHU3_09.1150	16825	15	15	68	Calmodulin
LDHU3_09.1160	132495	2	2	2	Translation-associated element 2
LDHU3_09.1190	46316	19	19	37	Elongation factor-1 gamma (EF1G)
LDHU3_09.1270	67252	28	28	44	Protein of unknown function - conserved
LDHU3_09.1350	26483	11	11	38	MSP (Major sperm protein) domain containing protein
LDHU3_09.1370	52594	10	10	25	Translation initiation factor EIF-2B gamma subunit
LDHU3_09.1380	65030	4	4	8	Translation initiation factor EIF-2B gamma subunit
LDHU3_09.1390	28087	2	2	13	Protein of unknown function - conserved
LDHU3_09.1410	26964	7	7	34	Mitochondrial RNA binding protein 2|KMRP2
LDHU3_09.1430	24860	2	2	12	Protein of unknown function - conserved
LDHU3_09.1460	22169	2	2	15	Protein of unknown function - conserved
LDHU3_09.1640	68139	11	11	20	Paraflagellar rod component|PAR1
LDHU3_09.1660	12272	13	8	62	Histone H2B
LDHU3_09.1750	16205	4	4	40	Bacterial trigger factor protein (TF) C-terminus
LDHU3_09.1800	15030	2	2	20	Rhodanese domain-containing protein
LDHU3_09.1840	12950	4	4	35	Cytochrome b5-like protein
LDHU3_10.0110	16454	9	9	47	Ribosomal protein L35a| eL33
LDHU3_10.0190	79924	9	9	15	Protein of unknown function - conserved
LDHU3_10.0240	54363	2	2	5	Protein of unknown function - conserved
LDHU3_10.0310	46450	6	6	17	Mitogen-activated protein kinase 10|MPK10
LDHU3_10.0340	52612	17	17	46	Nucleolar protein 56|NOP56
LDHU3_10.0360	29522	3	3	13	Protein of unknown function - conserved
LDHU3_10.0440	48493	42	42	63	IDH-90|Isocitrate dehydrogenase [NADP]
LDHU3_10.0470	88453	3	3	5	Protein transport protein SEC23
LDHU3_10.0550	76421	3	2	7	Folate/biopterin transporter
LDHU3_10.0600	78971	5	5	9	Folate/biopterin transporter|FT5
LDHU3_10.0780	68740	13	2	18	GP63 - leishmanolysin
LDHU3_10.0840	43880	7	7	19	Mitogen-activated protein kinase 3|MPK3|MAPK3
LDHU3_10.0880	39260	9	9	32	Glycerol-3-phosphate dehydrogenase [NAD+] - glycosomal
LDHU3_10.0900	126140	2	2	3	Protein of unknown function - conserved
LDHU3_10.1010	61401	2	2	4	Flagellum adhesion protein 1|FLA1
LDHU3_10.1210	116141	3	3	5	Protein of unknown function - conserved
LDHU3_10.1260	13886	3	3	27	Nuclear transport factor 2
LDHU3_10.1300	17352	7	7	45	FKBP-type peptidyl-prolyl cis-trans isomerase|FKBPL3
LDHU3_10.1320	23403	12	11	50	Small GTP-binding protein Rab11
LDHU3_10.1360	11840	4	4	39	Archaic translocase of outer membrane 12 kDa subunit (ATOM12)
LDHU3_10.1440	36906	2	2	10	Nucleoside phosphorylase-like protein
LDHU3_10.1460	41377	5	5	13	RNA-binding protein| Nop15
LDHU3_10.1490	33288	3	3	15	Poly(A) polymerase
LDHU3_10.1510	88824	10	10	15	Eukaryotic translation initiation factor 4 gamma type 5
LDHU3_10.1560	56353	10	10	21	PAB1-binding protein
LDHU3_10.1600	57033	6	6	14	Tumour suppressor - Mitostatin
LDHU3_10.1610	24549	7	6	36	Ras-related protein RabX1
LDHU3_10.1640	47021	2	2	6	Flagellar protofilament ribbon protein-like protein
LDHU3_10.1740	36850	10	10	30	Mannosyltransferase/phosphorylase|MTP1
LDHU3_10.1760	35858	7	7	27	Mannosyltransferase/phosphorylase|MTP2
LDHU3_10.1770	36127	5	3	18	Mannosyltransferase/phosphorylase|MTP3
LDHU3_10.1800	34865	3	2	12	Mannosyltransferase/phosphorylase|MTP5
LDHU3_10.1810	35363	12	8	41	Mannosyltransferase/phosphorylase|MTP6
LDHU3_11.0080	195626	8	8	6	GRIP domain containing protein
LDHU3_11.0110	53042	26	26	51	Seryl-tRNA synthetase|SerRS
LDHU3_11.0210	21631	2	2	13	Cytoplasmic translation machinery associated protein
LDHU3_11.0240	51034	11	11	26	Acidocalcisomal pyrophosphatase
LDHU3_11.0280	12456	2	2	19	Pterin-4-alpha-carbinolamine dehydratase
LDHU3_11.0300	27819	8	8	28	Proteasome alpha 7 subunit
LDHU3_11.0440	29217	20	20	51	14-3-3 protein-like protein
LDHU3_11.0500	119997	6	6	8	Tubulin-tyrosine ligase
LDHU3_11.0510	91386	3	3	5	ERB1
LDHU3_11.0570	81043	3	3	6	Pumilio protein 10|PUF10
LDHU3_11.0620	117804	7	7	8	mRNA cap guanine-N7 methyltransferase
LDHU3_11.0780	15884	3	3	25	Cytochrome b5
LDHU3_11.0790	58440	25	25	50	3-methylcrotonoyl-CoA carboxylase beta subunit
LDHU3_11.0800	63781	2	2	6	Zinc finger domain-containing protein
LDHU3_11.0820	30321	6	6	22	Aminopeptidase
LDHU3_11.0830	56937	17	17	31	Aminopeptidase
LDHU3_11.0900	25188	3	3	16	Ankyrin repeats-containing protein
LDHU3_11.0910	43982	4	4	10	Anion-transporting ATPase-like protein
LDHU3_11.0950	47958	2	2	6	Protein of unknown function - conserved
LDHU3_11.0970	17070	2	2	10	40S ribosomal protein S21| eS21
LDHU3_11.0980	17070	2	2	10	40S ribosomal protein S21| eS21
LDHU3_11.1000	15739	2	2	11	Protein of unknown function - conserved
LDHU3_11.1010	104317	13	13	19	Protein of unknown function - conserved
LDHU3_11.1020	37409	11	11	37	Protein of unknown function - conserved
LDHU3_11.1030	144437	5	5	5	Protein of unknown function - conserved
LDHU3_11.1050	52385	5	5	13	Alpha/beta hydrolase family
LDHU3_11.1090	36884	10	10	33	START domain containing protein
LDHU3_11.1110	105822	7	7	9	Leucine Rich Repeat-containing protein
LDHU3_11.1160	42501	3	3	10	Protein of unknown function - conserved
LDHU3_11.1190	21271	12	12	53	40S ribosomal protein S5| uS7
LDHU3_11.1200	21271	12	12	53	40S ribosomal protein S5| uS7
LDHU3_11.1230	100921	38	38	41	Pyruvate phosphate dikinase
LDHU3_11.1260	27649	7	7	26	Protein of unknown function - conserved
LDHU3_11.1280	53967	3	3	7	SEC61-like protein
LDHU3_11.1320	54154	9	9	21	Lanosterol 14-alpha demethylase|CYP51
LDHU3_11.1330	16371	8	8	50	60S ribosomal protein L28| eL28
LDHU3_11.1350	16371	8	8	50	60S ribosomal protein L28| eL28
LDHU3_11.1370	16371	8	8	50	60S ribosomal protein L28| eL28
LDHU3_11.1380	123290	16	16	18	Protein transport protein SEC31
LDHU3_11.1390	83217	16	16	22	Eukaryotic translation termination factor 3
LDHU3_11.1430	14696	9	9	48	40S ribosomal protein S15A| uS8
LDHU3_11.1450	21092	2	2	17	SKP1-like protein
LDHU3_12.0040	23218	2	2	14	PITH domain-containing protein
LDHU3_12.0050	30332	6	6	24	Proteasome beta-1 subunit
LDHU3_12.0090	21640	6	6	27	Ribonuclease mar1
LDHU3_12.0300	45863	8	7	22	Proteasome regulatory ATPase subunit 3
LDHU3_12.0310	32573	2	2	5	GLO2|Glyoxalase II
LDHU3_12.0350	88414	14	14	19	Cysteinyl-tRNA synthetase| CysRS
LDHU3_12.0470	61477	2	2	4	CCR4-NOT transcription complex subunit 2
LDHU3_12.0530	40905	7	7	20	3'-nucleotidase/nuclease
LDHU3_12.0750	67067	23	23	43	Glucose-6-phosphate isomerase
LDHU3_12.0910	54878	10	10	18	Alanine aminotransferase
LDHU3_12.0940	109637	3	3	4	Serine/threonine phosphatase | PP2A domain
LDHU3_12.0960	39596	26	26	54	Cytochrome oxidase subunit IV|COXIV
LDHU3_12.1070	50603	2	2	6	Protein of unknown function - conserved
LDHU3_12.1080	39961	3	2	10	Ribonuclease inhibitor
LDHU3_12.1160	40800	4	3	13	Surface antigen protein 2
LDHU3_12.1190	50506	2	2	6	Protein of unknown function - conserved
LDHU3_12.1250	50533	2	2	6	Surface antigen protein 2
LDHU3_12.1320	59668	2	2	4	Surface antigenic protein|PSA-2
LDHU3_12.1340	50622	2	2	6	Surface antigen protein 2
LDHU3_12.1420	144027	4	4	4	Flagellum attachment zone protein 2|FAZ2
LDHU3_12.1440	41330	4	4	12	NADH:flavin oxidoreductase/NADH oxidase|nitroreductase (NTR2)
LDHU3_12.1650	39250	2	2	7	PRMT1|Arginine N-methyltransferase (type I)
LDHU3_12.1680	67981	4	4	8	SET3
LDHU3_13.0120	57168	28	28	57	Carboxypeptidase|CP1
LDHU3_13.0140	40194	3	3	12	SURF1 family
LDHU3_13.0210	56173	14	14	31	Protein kinase A regulatory subunit|PKA-R|FM458
LDHU3_13.0250	81952	2	2	4	Lipase (class 3)
LDHU3_13.0270	22969	4	4	24	ras-related protein RAB5B
LDHU3_13.0340	49759	113	113	81	alpha tubulin
LDHU3_13.0350	49759	113	113	81	alpha tubulin
LDHU3_13.0360	49759	113	113	81	alpha tubulin
LDHU3_13.0370	49759	113	113	81	alpha tubulin
LDHU3_13.0380	49759	113	113	81	alpha tubulin
LDHU3_13.0390	49759	113	113	81	alpha tubulin
LDHU3_13.0400	49759	112	112	81	alpha tubulin
LDHU3_13.0440	66582	6	6	14	Flagellar radial spoke protein|RSP4/6
LDHU3_13.0480	13360	11	11	73	ALBA-domain protein 1|ALBA1
LDHU3_13.0510	55625	13	13	25	Protein of unknown function - conserved
LDHU3_13.0550	243958	3	3	2	ATP-dependent RNA helicase
LDHU3_13.0570	31718	7	7	27	Protein of unknown function (DUF1014)
LDHU3_13.0610	71050	2	2	5	Protein of unknown function - conserved
LDHU3_13.0620	22022	15	15	46	60S ribosomal protein L18| eL18
LDHU3_13.0630	15592	14	14	68	40S ribosomal protein S12| eS12
LDHU3_13.0640	192578	7	7	5	Protein of unknown function - conserved
LDHU3_13.0720	144797	3	3	3	Protein of unknown function - conserved
LDHU3_13.0730	65853	3	3	7	Palmitoyltransferase
LDHU3_13.0750	48702	8	8	26	Mannose-specific lectin
LDHU3_13.0760	61536	4	4	9	Metallopeptidase family M24
LDHU3_13.0790	45838	2	2	5	ADP-ribosylation factor GTPase activating protein
LDHU3_13.0800	36794	2	2	8	Enoyl reductase-like protein
LDHU3_13.0810	89268	5	5	7	Ubiquitin-like protein
LDHU3_13.0860	68392	4	4	9	Protein kinase
LDHU3_13.0910	275291	5	5	2	Succinate dehydrogenase assembly factor 3|SDHAF3
LDHU3_13.0960	57787	17	17	34	Metallo-peptidase, Clan ME, Family M16
LDHU3_13.0980	76249	7	7	10	Protein of unknown function - conserved
LDHU3_13.1050	52369	3	3	8	Actin-like protein
LDHU3_13.1110	50035	3	3	8	Protein of unknown function - conserved
LDHU3_13.1170	25942	6	6	28	Dpy-30 motif containing protein
LDHU3_13.1180	34780	8	8	30	NADH-cytochrome b5 reductase
LDHU3_13.1210	49290	5	5	13	Proteasome regulatory ATPase subunit 2
LDHU3_13.1220	122141	38	38	36	Leucyl-tRNA synthetase|LeuRS
LDHU3_13.1230	60092	4	4	12	Protein of unknown function - conserved
LDHU3_13.1250	65450	4	4	10	Protein of unknown function - conserved
LDHU3_13.1340	78388	22	22	41	Adenylosuccinate synthetase
LDHU3_13.1370	54747	10	10	18	Purine nucleobase transporter (NT3)
LDHU3_13.1380	30650	30	30	66	40S ribosomal protein S4| eS4
LDHU3_13.1390	30650	30	30	66	40S ribosomal protein S4| eS4
LDHU3_13.1510	51455	4	4	10	Protein of unknown function - conserved
LDHU3_13.1530	124927	2	2	2	AAA domain/Dpy-30 motif containing protein
LDHU3_13.1540	90984	17	17	25	Protein of unknown function - conserved
LDHU3_13.1700	17822	6	6	37	Ran-binding protein 1
LDHU3_13.1760	104264	2	2	3	AAA+ ATPase
LDHU3_13.1830	16011	8	8	55	Ubiquitin-conjugating enzyme E2|UEV1
LDHU3_13.1840	83307	5	5	9	SAS-4 (Spindle assembly abnormal 4)
LDHU3_13.1850	128246	4	4	4	Tripartite attachment complex protein 166|p166
LDHU3_13.1860	80814	6	6	9	MCAK-like kinesin
LDHU3_13.1870	63521	15	15	29	Squalene monooxygenase-like protein
LDHU3_13.1910	529200	25	25	7	Dynein heavy chain|Outer arm dynein β|OADbeta
LDHU3_13.1920	58795	21	21	35	TCP1ζ
LDHU3_13.1930	12268	6	6	31	60S ribosomal protein L44|eL42
LDHU3_13.1940	28653	8	8	29	Pyrroline-5-carboxylate reductase|P5CR
LDHU3_14.0160	39139	5	5	15	Inosine-guanine nucleoside hydrolase
LDHU3_14.0190	19462	4	4	26	Ribosomal protein L7/L12
LDHU3_14.0240	57273	28	27	52	Carboxypeptidase
LDHU3_14.0250	22348	22	22	61	Thioredoxin-like
LDHU3_14.0290	50972	3	3	8	PX domain containing protein
LDHU3_14.0320	15271	2	2	14	Adenosine 5'-monophosphoramidase
LDHU3_14.0330	19977	2	2	6	Translocon-associated protein (TRAP) subunit gamma
LDHU3_14.0350	74812	3	3	5	von Willebrand factor type A domain containing protein
LDHU3_14.0370	108525	2	2	3	Nucleus and spindle associated protein 3|NuSAP3
LDHU3_14.0400	32177	8	8	25	Proteasome alpha 3 subunit
LDHU3_14.0500	34532	2	2	7	Protein of unknown function - conserved
LDHU3_14.0510	34532	2	2	7	Protein of unknown function - conserved
LDHU3_14.0520	34636	6	6	24	Protein of unknown function - conserved
LDHU3_14.0590	36335	18	18	48	Nuclear distribution protein c (NudC) like protein
LDHU3_14.0730	11841	4	4	26	Protein of unknown function - conserved
LDHU3_14.0910	32346	3	3	9	Fatty acid elongase| Ketoacyl-CoA synthse| ELO-1
LDHU3_14.0940	32833	3	3	9	Fatty acid elongase|Ketoacyl-CoA synthase|ELO-2
LDHU3_14.0950	34587	2	2	6	Fatty acid elongase|Ketoacyl-CoA synthase|ELO-3
LDHU3_14.0960	34706	2	2	6	Fatty acid elongase|Ketoacyl-CoA synthase|ELO-3
LDHU3_14.1100	42427	6	5	22	Protein of unknown function - conserved
LDHU3_14.1150	12931	14	14	84	Calpain-like cysteine peptidase
LDHU3_14.1160	12931	14	14	84	Calpain-like cysteine peptidase
LDHU3_14.1240	67085	5	5	11	Glutathione synthetase
LDHU3_14.1260	91446	17	17	21	tc40 antigen-like
LDHU3_14.1280	19101	2	2	13	Mitoribosomal protein uL16m
LDHU3_14.1300	31610	2	2	9	Protein of unknown function - conserved
LDHU3_14.1320	40221	11	11	31	ADP/ATP mitochondrial carrier-like protein|MCP16
LDHU3_14.1440	113084	5	5	8	Protein kinase
LDHU3_14.1490	508925	14	14	4	Kinesin K39
LDHU3_14.1580	46037	37	37	71	Enolase|ENOL
LDHU3_14.1600	77147	3	3	7	Poly(A) polymerase|PAP2
LDHU3_14.1640	62683	4	4	10	Protein of unknown function - conserved
LDHU3_14.1660	31051	3	3	13	Protein of unknown function - conserved
LDHU3_14.1690	16982	5	5	17	Ubiquitin/ribosomal protein S27a
LDHU3_14.1750	50619	10	10	25	Serine hydroxymethyltranferase|SHMT-S
LDHU3_14.1760	64533	3	3	8	DnaJ domain-containing protein|JDP53|J53
LDHU3_14.1800	58298	14	14	27	Myo-inositol-1-phosphate synthase|INO1
LDHU3_14.1820	74908	6	6	11	Tyrosyl-tRNA synthetase| TyrRS
LDHU3_14.1910	192925	2	2	1	Cilia and flagella associated protein 44|CFAP44
LDHU3_14.1920	117567	11	11	10	Protein of unknown function - conserved|WCB
LDHU3_14.1940	15536	3	3	27	Mitochondrial pyruvate carrier protein 2|MPC2
LDHU3_14.1960	35490	5	5	21	Glutathione-S-transferase/glutaredoxin
LDHU3_15.0010	11424	19	7	54	Histone H4
LDHU3_15.0040	37786	14	14	39	Possible lysine decarboxylase
LDHU3_15.0060	31511	3	3	14	Cytochrome-b5 reductase
LDHU3_15.0120	47495	11	11	26	ATP-dependent protease ATPase subunit HslU1
LDHU3_15.0240	43964	4	4	14	Protein phosphatase 2C
LDHU3_15.0300	25417	8	8	36	60S ribosomal protein L13a| uL13
LDHU3_15.0360	67189	17	17	23	LysRS|Lysyl-tRNA synthetase
LDHU3_15.0390	51386	2	2	7	Protein of unknown function - conserved
LDHU3_15.0400	27550	4	4	21	Replication Factor A 28 kDa subunit
LDHU3_15.0420	21288	17	17	70	Ribonucleoprotein p18, mitochondrial precursor
LDHU3_15.0520	10263	4	4	58	60S acidic ribosomal protein P1a
LDHU3_15.0530	10263	4	4	58	60S acidic ribosomal protein P1a
LDHU3_15.0580	34856	2	2	8	Protein of unknown function - conserved
LDHU3_15.0650	543870	15	15	4	tb-292 membrane associated protein-like protein
LDHU3_15.0710	75117	3	3	6	Protein of unknown function - conserved
LDHU3_15.0790	58860	5	5	14	CRAL/TRIO domain containing protein
LDHU3_15.0920	53452	11	11	25	Protein of unknown function - conserved
LDHU3_15.1050	72911	4	4	8	Protein kinase
LDHU3_15.1270	20592	2	2	15	Calmodulin-like protein
LDHU3_15.1290	24472	11	11	47	40S ribosomal protein S3| uS3
LDHU3_15.1320	43224	4	4	14	E1-like ubiquitin-activating enzyme|UBA5
LDHU3_15.1340	22500	8	8	30	Succinate dehydrogenase subunit 2C|SDH2C
LDHU3_15.1350	21164	20	20	67	eL6| Ribosomal protein L6e
LDHU3_15.1360	115210	84	84	62	Glutamate dehydrogenase
LDHU3_15.1420	21296	26	7	72	Tryparedoxin peroxidase|TRYP
LDHU3_15.1470	137881	13	13	11	Cyclic nucleotide-binding domain containing protein
LDHU3_15.1490	10945	4	4	33	60S acidic ribosomal protein P2|P2b
LDHU3_15.1500	10945	4	4	33	60S acidic ribosomal protein P2|P2b
LDHU3_15.1540	53991	5	5	11	Nucleoside transporter 1|NT1A
LDHU3_15.1550	53962	5	5	11	Nucleoside transporter 1|NT1A
LDHU3_15.1630	154767	6	6	6	Ubiquitin hydrolase
LDHU3_15.1650	154715	3	3	3	Eukaryotic translation initiation factor 4 gamma type 2|eIF4G2
LDHU3_15.1750	48907	19	19	48	Nucleolar RNA binding protein|NOP58
LDHU3_15.1810	65984	16	16	27	GlnRS|Glutaminyl-tRNA synthetase
LDHU3_15.1820	32409	8	8	25	Proliferative cell nuclear antigen (PCNA)
LDHU3_15.1850	13516	4	4	41	Ribosomal protein S6|SNU13
LDHU3_15.1870	103862	8	2	11	cAMP specific phosphodiesterase
LDHU3_16.0090	83080	2	2	3	Protein of unknown function - conserved
LDHU3_16.0170	18692	5	5	27	Eukaryotic translation initiation factor 1A|eIF1A
LDHU3_16.0290	19432	5	5	33	Protein tyrosine phosphatase PRL-1
LDHU3_16.0310	19496	2	2	17	Protein tyrosine phosphatase PRL-2
LDHU3_16.0550	18019	12	12	56	60S ribosomal protein L21| eL21
LDHU3_16.0630	36821	13	13	48	Succinate dehydrogenase subunit 6|SDH6
LDHU3_16.0640	33878	6	6	25	Dihydroorotate dehydrogenase|DHODH
LDHU3_16.0650	35490	9	9	32	Aspartate carbamoyltransferase
LDHU3_16.0670	49736	18	18	40	Orotidine-5-phosphate decarboxylase/orotate phosphoribosyltransferase
LDHU3_16.0720	205905	10	10	6	Carbamoyl-phosphate synthase
LDHU3_16.0830	60228	6	6	13	Eukaryotic translation initiation factor eIF2A
LDHU3_16.0870	200856	2	2	1	Ubiquitin hydrolase
LDHU3_16.0910	36972	13	13	41	Transaldolase
LDHU3_16.1150	52481	14	14	27	Sucrose-phosphate synthase-like protein
LDHU3_16.1210	90687	2	2	3	Protein of unknown function (DUF3184)
LDHU3_16.1240	102117	2	2	3	Protein of unknown function (DUF3184)
LDHU3_16.1250	106113	2	2	3	Protein of unknown function (DUF3184)
LDHU3_16.1290	104540	2	2	3	Protein of unknown function (DUF3184)
LDHU3_16.1310	113154	2	2	3	Protein of unknown function (DUF3184)
LDHU3_16.1330	12437	3	3	45	Ubiquitin fold modifier protein|UFM1
LDHU3_16.1440	19598	2	2	14	Tyrosyl or methionyl-tRNA synthetase-like protein | EMAP-1
LDHU3_16.1450	67727	4	4	9	WW domain containing protein
LDHU3_16.1490	6486	2	2	25	60S ribosomal protein L39| eL39
LDHU3_16.1500	57811	4	4	10	Coatomer delta subunit-like protein
LDHU3_16.1550	199879	2	2	1	Mitoribosomal protein mS48
LDHU3_16.1650	12181	9	9	59	Cytochrome c
LDHU3_16.1660	12181	9	9	59	Cytochrome c
LDHU3_16.1710	66052	2	2	5	Amidase
LDHU3_16.1720	11643	2	2	24	Protein of unknown function - conserved
LDHU3_16.1730	20438	2	2	14	Putative ADP-ribosylation factor
LDHU3_16.1780	39375	10	10	33	Protein of unknown function - conserved
LDHU3_16.1790	68902	54	49	62	Paraflagellar rod protein 1D|PFR2
LDHU3_16.1800	68902	54	49	62	Paraflagellar rod protein 1D|PFR2
LDHU3_16.1810	68902	54	49	62	Paraflagellar rod protein 1D|PFR2
LDHU3_16.1850	99535	3	3	3	Kinesin
LDHU3_16.1860	94019	2	2	2	Kinesin
LDHU3_16.1880	69538	2	2	5	Protein of unknown function - conserved
LDHU3_16.2020	71294	3	3	6	Eukaryotic translation initiation factor 4 gamma 3|eIF4G3
LDHU3_16.2040	30230	10	10	35	Prohibitin 1|PHB1
LDHU3_17.0020	87575	32	32	38	Eukaryotic initiation factor 3 subunit A|eIF3A
LDHU3_17.0340	151491	3	3	3	Receptor-adenylate cyclase|RAC-A
LDHU3_17.0370	94751	3	3	5	ATP pyrophosphate-lyase
LDHU3_17.0390	151713	3	3	3	ATP pyrophosphate-lyase|Adenylate cyclase|RAC-B2
LDHU3_17.0400	143900	3	3	3	ATP pyrophosphate-lyase|Adenylate cyclase|RAC-B
LDHU3_17.0440	36314	11	11	40	Tetratricopeptide repeat (TPR)-containing protein
LDHU3_17.0460	94104	4	4	7	Protein of unknown function - conserved
LDHU3_17.0480	46910	3	3	8	Peptidase T - metallo-peptidase - ClanMH - family M20B
LDHU3_17.0570	39113	12	12	41	Cystathionine beta-synthase (CYSB)
LDHU3_17.0660	14376	2	2	15	Protein of unknown function - conserved
LDHU3_17.0690	19335	3	3	12	Cytidine deaminase-like protein
LDHU3_17.0750	114108	7	7	9	Protein of unknown function - conserved
LDHU3_17.0830	59326	2	2	4	Phenazine biosynthesis protein-like
LDHU3_17.0910	32930	3	3	13	RNA-binding protein| RBP23
LDHU3_17.1170	60408	2	2	6	VID27 cytoplasmic protein
LDHU3_17.1280	52011	16	16	37	Guanosine monophosphate reductase|GMPR
LDHU3_17.1290	35340	4	4	15	Lysine decarboxylase-like protein
LDHU3_17.1300	104769	6	5	7	Kinesin-like protein
LDHU3_17.1390	48402	9	9	21	META domain containing protein|META2
LDHU3_17.1420	12099	2	2	19	META domain containing protein|META1
LDHU3_17.1440	54581	2	2	3	Acyltransferase| LPLAT1
LDHU3_17.1500	51994	5	5	13	Mak10 subunit - NatC N(alpha)-terminal acetyltransferase
LDHU3_17.1840	12535	9	4	47	Histone H2B
LDHU3_17.1860	106921	2	2	2	Protein of unknown function - conserved
LDHU3_17.1870	116717	3	3	4	N-acetyltransferase 10|KRE33|NAT10
LDHU3_17.1900	7954	4	4	75	Protein of unknown function - conserved
LDHU3_17.1910	80811	22	22	31	Eukaryotic translation initiation factor 3 subunit b|eIF3b
LDHU3_17.2080	56286	2	2	6	Zinc-finger protein ZPR1
LDHU3_18.0010	113774	2	2	3	Kinetoplast polyadenylation/uridylation factor 1 (KPAF1)
LDHU3_18.0030	42317	10	10	31	Mevalonate-diphosphate decarboxylase
LDHU3_18.0160	52984	12	12	30	Serine/threonine protein phosphatase type 5|PP5
LDHU3_18.0250	38466	9	9	31	Activator of Hsp90 ATPase - N-terminal/Activator of Hsp90 ATPase homolog 1-like protein|Aha1
LDHU3_18.0260	43466	5	5	15	RNA-binding protein 29|RBP29
LDHU3_18.0340	40705	14	14	37	Glycogen synthase kinase 3|GSK3
LDHU3_18.0360	75964	12	12	19	Protein of unknown function - conserved
LDHU3_18.0430	33752	2	2	9	Protein of unknown function - conserved
LDHU3_18.0560	51940	2	2	4	Serine carboxypeptidase (CBP1)
LDHU3_18.0580	26206	2	2	9	Tubulin-specific chaperone
LDHU3_18.0630	97481	44	44	43	Aconitase
LDHU3_18.0690	40894	4	4	10	Protein of unknown function - conserved
LDHU3_18.0700	43630	11	11	30	Vacuolar ATP synthase subunit c
LDHU3_18.0730	34297	5	5	18	Peroxisomal enoyl-CoA hydratase
LDHU3_18.0740	43819	4	4	12	RNA binding protein| RBP12
LDHU3_18.0800	9799	4	4	64	Ribosomal protein S27-1| eS27
LDHU3_18.0820	64907	6	6	12	ATP-dependent zinc metallopeptidase
LDHU3_18.0830	24514	8	8	35	60S ribosomal protein L10a| uL1
LDHU3_18.0880	77234	10	10	16	HEAT repeat-containing protein
LDHU3_18.0900	52154	22	22	43	Citrate synthase
LDHU3_18.0930	50401	18	18	37	Citrate synthase
LDHU3_18.0990	51523	22	22	40	Elongation factor Tu - mitochondrial|EF-Tu
LDHU3_18.1030	27168	3	3	17	RNA polymerase I subunit RPB5
LDHU3_18.1070	289899	5	5	3	Protein of unknown function - conserved
LDHU3_18.1140	24085	7	5	36	rab7 GTP binding protein
LDHU3_18.1190	139592	6	6	6	Nrap protein
LDHU3_18.1250	54338	13	13	33	UDP-glucose pyrophosphorylase
LDHU3_18.1340	144194	2	2	2	5-oxoprolinase
LDHU3_18.1390	38175	4	4	14	Protein kinase A catalytic subunit|PKAC3
LDHU3_18.1420	92136	2	2	3	Multisite-specific tRNA:(cytosine-C(5))-methyltransferase
LDHU3_18.1440	25308	6	6	29	Ras-related protein Rab5A
LDHU3_18.1470	40077	3	3	13	Zinc finger - C3HC4 type (RING finger) containing protein
LDHU3_18.1540	80894	17	3	26	Prolyl-tRNA synthetase| ProRS
LDHU3_18.1600	34637	11	11	30	Mitochondrial carrier protein|MCP12
LDHU3_18.1610	34256	12	12	33	Mitochondrial carrier protein|MCP12
LDHU3_18.1620	33230	14	14	37	Mitochondrial carrier protein|MCP12
LDHU3_18.1650	159852	2	2	2	Cysteine proteinase
LDHU3_18.1720	91775	51	51	52	Heat shock protein 110|HSP110
LDHU3_18.1730	42720	21	21	47	Pyruvate dehydrogenase E1 component alpha subunit
LDHU3_18.1760	19250	4	4	16	60S ribosomal protein L34| eL34
LDHU3_18.1780	96805	5	5	5	Pumilio protein 2|PUF2
LDHU3_18.1890	107479	22	22	19	P-type H+-ATPase|H1A-1
LDHU3_18.1900	107305	22	22	19	P-type H+-ATPase|H1A-1
LDHU3_18.2000	34239	6	6	26	Nonspecific nucleoside hydrolase|NH
LDHU3_18.2100	13226	4	4	42	Protein of unknown function - conserved
LDHU3_18.2120	78392	17	17	28	gamma-glutamylcysteine synthetase (GSH1)
LDHU3_19.0020	27950	2	2	8	Protein of unknown function - conserved
LDHU3_19.0030	11861	13	8	64	Histone H2B
LDHU3_19.0040	11861	13	8	64	Histone H2B
LDHU3_19.0050	11861	13	8	64	Histone H2B
LDHU3_19.0100	30959	15	12	38	Fibrillarin
LDHU3_19.0110	40538	6	6	16	Clathrin light chain
LDHU3_19.0140	68478	7	6	12	Protein kinase|AKB1
LDHU3_19.0150	30855	9	9	39	Mitogen-activated protein kinase kinase kinase|CBPK1
LDHU3_19.0160	42530	22	22	55	Metallo-peptidase - Clan MG - Family M24|ARX1
LDHU3_19.0190	18389	6	6	41	Multiprotein-bridging factor 1|MBF1
LDHU3_19.0210	35154	34	34	60	ADP- ATP carrier protein 1|ANC1|MCP5a
LDHU3_19.0230	35153	34	34	60	ADP- ATP carrier protein 1|ANC2|MCP5a
LDHU3_19.0240	82420	2	2	4	Polyprenyl synthase
LDHU3_19.0290	93697	25	25	29	Kinesin motor domain containing protein
LDHU3_19.0330	34892	7	7	27	CSBPA|ZC3H39|RNA binding protein
LDHU3_19.0350	42523	5	5	17	CSBPB|ZC3H40|RNA binding protein
LDHU3_19.0370	73588	8	8	15	Intraflagellar transport protein 52|IFT52
LDHU3_19.0380	66502	4	4	9	Intraflagellar transport protein 80|IFT80
LDHU3_19.0440	17419	9	9	54	40S ribosomal protein S13| uS15
LDHU3_19.0490	39791	10	10	23	Nucleosome assembly protein
LDHU3_19.0580	65586	2	2	6	Paraflagellar component 15|PFC15
LDHU3_19.0600	44940	3	3	9	MetAP1| Methionine aminopeptidase 1
LDHU3_19.0710	16519	3	2	13	Histone H3 variant|H3V
LDHU3_19.0730	203098	2	2	2	Protein of unknown function - conserved
LDHU3_19.0760	119136	4	3	5	Kinesin|Flagellum attachment zone protein 7A|FAZ7A
LDHU3_19.0770	117712	3	2	3	Kinesin|Flagellum attachment zone protein 7B|FAZ7B
LDHU3_19.0790	33574	9	9	21	Glycosomal malate dehydrogenase|gMDH
LDHU3_19.0870	80933	4	3	6	Signal recognition particle protein
LDHU3_19.0880	68350	2	2	4	ATP-binding cassette protein subfamily F, member 2|ABCF2
LDHU3_19.0900	12683	7	7	45	ATG8/AUT7/APG8/PAZ2
LDHU3_19.0910	12849	8	8	59	ATG8/AUT7/APG8/PAZ2
LDHU3_19.0920	12683	7	7	45	ATG8/AUT7/APG8/PAZ2
LDHU3_19.0930	12865	7	7	43	ATG8/AUT7/APG8/PAZ2
LDHU3_19.0940	12865	7	7	43	ATG8/AUT7/APG8/PAZ2
LDHU3_19.0950	12865	7	7	43	ATG8/AUT7/APG8/PAZ2|Autophagy-related protein
LDHU3_19.0960	12865	7	7	43	ATG8/AUT7/APG8/PAZ2|Autophagy-related protein
LDHU3_19.0970	12865	7	7	43	ATG8/AUT7/APG8/PAZ2
LDHU3_19.0980	12865	7	7	43	ATG8/AUT7/APG8/PAZ2
LDHU3_19.0990	12865	7	7	43	ATG8/AUT7/APG8/PAZ2|Autophagy-related protein
LDHU3_19.1000	12672	7	7	45	ATG8/AUT7/APG8/PAZ2
LDHU3_19.1030	12687	5	5	44	ATG8/AUT7/APG8/PAZ2
LDHU3_19.1050	12849	8	8	59	ATG8/AUT7/APG8/PAZ2
LDHU3_19.1060	12544	7	7	45	ATG8B.3
LDHU3_19.1120	22797	5	5	30	Peptidyl-prolyl cis-trans isomerase|FKBPL4
LDHU3_19.1170	66481	7	2	14	4-coumarate:CoA ligase-like protein
LDHU3_19.1180	61619	7	2	15	Long-chain-fatty-acid--CoA ligase
LDHU3_19.1200	66105	27	22	40	4-coumarate:CoA ligase-like protein
LDHU3_19.1220	84083	8	8	11	Guanine nucleotide-binding protein subunit beta-like protein
LDHU3_19.1250	70445	16	16	28	Phenylalanyl-tRNA synthetase|PheRSβ
LDHU3_19.1270	131895	3	3	4	Protein of unknown function - conserved
LDHU3_19.1340	46593	13	13	32	Proteasome regulatory non-ATP-ase subunit 9|RPN9
LDHU3_19.1390	41420	17	17	40	Protein of unknown function - conserved
LDHU3_19.1470	38320	2	2	7	Mitoribosomal protein mL82
LDHU3_19.1530	30760	4	4	14	Band 7/SPFH domain-containing protein
LDHU3_19.1540	30800	8	8	33	SPFH domain / Band 7 family
LDHU3_19.1740	25919	7	7	33	Tetratricopeptide repeat-containing protein
LDHU3_19.1770	38903	13	13	32	Cysteine peptidase A|CPA
LDHU3_19.1890	47823	19	19	45	FK506-binding protein|FKBPL5|peptidyl-prolyl isomerase|FKBP4
LDHU3_19.1930	55552	14	14	29	Inosine-5'-monophosphate dehydrogenase (IMPDH)
LDHU3_19.1960	64584	5	5	9	ATP-dependent zinc metallopeptidase
LDHU3_20.0100	63199	3	3	8	Protein of unknown function - conserved
LDHU3_20.0120	51241	20	2	41	Phosphoglycerate kinase C - glycosomal|PGKC
LDHU3_20.0130	44929	20	2	45	Phosphoglycerate kinase|PGKB
LDHU3_20.0280	29052	10	10	33	Protein of unknown function - conserved
LDHU3_20.0730	25948	2	2	10	RWD domain-containing protein
LDHU3_20.0750	66371	10	10	18	Cytidine triphosphate synthase
LDHU3_20.0860	63874	5	5	11	Serine/threonine protein phosphatase 2A regulatory subunit
LDHU3_20.0900	142523	6	6	6	Protein of unknown function - conserved
LDHU3_20.0930	114964	2	2	3	Protein of unknown function - conserved
LDHU3_20.0980	75255	4	4	8	Tubulin/FtsZ family
LDHU3_20.1030	81105	24	23	37	Vesicular-fusion protein nsf
LDHU3_20.1100	23859	2	2	16	Transcription elongation factor 1 homolog
LDHU3_20.1210	39069	3	3	11	1-2-Dihydroxy-3-keto-5-methylthiopentene dioxygenase
LDHU3_20.1390	124911	2	2	2	Protein of unknown function - conserved
LDHU3_20.1510	110887	29	28	27	Cysteine peptidase - Clan CA - family C2
LDHU3_20.1520	91572	29	28	33	Cysteine peptidase - Clan CA - family C2
LDHU3_20.1530	91568	28	27	31	Cysteine peptidase - Clan CA - family C2
LDHU3_20.1630	20398	3	3	22	Domain of unknown function (DUF1935)
LDHU3_20.1650	31170	2	2	11	Nucleosome assembly protein (NAP)
LDHU3_20.1680	14996	14	14	41	Small myristoylated protein-1|SMP1
LDHU3_20.1750	109608	15	15	18	Coatomer beta subunit
LDHU3_20.1820	55177	8	8	18	Paralyzed flagella protein 16|PF16
LDHU3_20.1860	15884	3	3	25	Protein of unknown function - conserved
LDHU3_20.1980	23518	2	2	11	Suppressor of G2 allele of SKP1
LDHU3_20.1990	16312	7	7	43	40S ribosomal protein S11| uS17
LDHU3_20.2030	32055	2	2	10	SNAP protein
LDHU3_20.2050	65268	3	3	8	tRNA (Uracil-5-)-methyltransferase
LDHU3_20.2110	43587	6	2	19	Amidohydrolase
LDHU3_20.2130	42884	6	2	20	Amidohydrolase
LDHU3_20.2180	33286	4	4	18	Cysteine and histidine-rich domain-containing protein|CHORD
LDHU3_21.0030	11491	19	7	54	Histone H4
LDHU3_21.0070	26298	6	6	31	Protein of unknown function - conserved
LDHU3_21.0300	51763	26	26	59	Hexokinase| HbR|Hemoglobin receptor
LDHU3_21.0320	51763	24	24	56	Hexokinase| HbR|Hemoglobin receptor
LDHU3_21.0420	51267	15	15	38	Mitochondrial processing peptidase alpha subunit
LDHU3_21.0460	24742	5	5	26	Protein of unknown function (DUF667)
LDHU3_21.0530	46354	17	17	41	Protein of unknown function - conserved
LDHU3_21.0570	111504	2	2	2	Vacuolar sorting-associated-like protein
LDHU3_21.0590	49771	4	4	13	DnaJ domain-containing protein|JDP3|J3
LDHU3_21.0640	121754	2	2	3	Tetratricopeptide repeat-containing protein
LDHU3_21.0650	36878	14	14	46	RNA binding protein |LHP1
LDHU3_21.0660	40183	10	10	32	Dihydrolipoamide acetyltransferase
LDHU3_21.0720	75096	5	5	9	RNA helicase| Hel66
LDHU3_21.0760	63869	9	9	16	Phosphoglucomutase
LDHU3_21.0830	74034	10	10	18	ATP-binding cassette protein subfamily E - member 1|ABCE1
LDHU3_21.0860	40452	2	2	7	Protein of unknown function - conserved
LDHU3_21.0910	9918	3	3	43	Mic10 domain-containing protein
LDHU3_21.0940	54244	13	13	30	Proteasome regulatory non-ATP-ase subunit 5|RPN5
LDHU3_21.0990	249079	34	34	16	CCR4-NOT transcription complex subunit 1|NOT1
LDHU3_21.1000	84184	21	21	31	Methionyl-tRNA synthetase|MetRS
LDHU3_21.1020	149683	5	5	5	Protein of unknown function - conserved
LDHU3_21.1070	429545	2	2	1	Centrin arm associated protein 1
LDHU3_21.1130	51302	3	3	6	Methionine aminopeptidase 2|MetAP2
LDHU3_21.1150	23612	5	5	22	Hypoxanthine-guanine phosphoribosyltransferase|HGPRT
LDHU3_21.1170	26997	9	9	39	Xanthine phosphoribosyltransferase|XPRT
LDHU3_21.1290	22392	2	2	16	Domain of unknown function (DUF4499)
LDHU3_21.1350	29561	3	3	16	Aminoacyl-tRNA editing domain containing protein
LDHU3_21.1360	13935	11	3	40	Histone H2A
LDHU3_21.1370	13935	11	3	40	Histone H2A
LDHU3_21.1380	13905	11	3	40	Histone H2A
LDHU3_21.1400	36302	2	2	8	Protein of unknown function - conserved
LDHU3_21.1450	199915	12	12	8	Intraflagellar transport protein 172|IFT172
LDHU3_21.1520	21529	20	20	68	60S ribosomal protein L9| uL6
LDHU3_21.1530	15936	6	6	37	40S ribosomal protein S23| uS12
LDHU3_21.1540	15936	6	6	37	40S ribosomal protein S23| uS12
LDHU3_21.1560	34431	4	4	15	CRK1 cdc2- related kinase
LDHU3_21.1570	59636	26	26	46	T-complex protein 1 - delta subunit|TCP1δ
LDHU3_21.1760	138881	2	2	2	Small ribosomal subunit protein RACK1
LDHU3_21.1770	30031	11	11	49	Adenylate kinase
LDHU3_21.1810	28126	7	7	31	Vesicle-associated membrane protein
LDHU3_21.1890	54076	12	12	31	ATP synthase|v-ATPasa (subunit H)
LDHU3_21.1910	38406	5	5	16	Protein of unknown function - conserved (L1p/L10e family)
LDHU3_21.1980	53407	7	7	20	2-oxoisovalerate dehydrogenase alpha subunit
LDHU3_21.2050	63097	2	2	6	Mitoribosomal protein mL68
LDHU3_21.2120	16312	7	7	43	40S ribosomal protein S11| uS17
LDHU3_21.2150	49488	22	22	45	ATP-dependent RNA helicase SUB2
LDHU3_21.2160	46513	13	13	34	Protein of unknown function - conserved
LDHU3_21.2250	52385	7	7	18	Microtubule-binding protein MIP-T3
LDHU3_21.2420	47849	5	5	15	Protein of unknown function - conserved
LDHU3_21.2460	25073	12	12	55	Proteasome alpha 2 subunit
LDHU3_21.2470	19208	6	6	40	Cytochrome c oxidase subunit VI|COX6
LDHU3_21.2480	15368	7	3	39	60S ribosomal protein L32| eL32
LDHU3_21.2540	48456	17	17	46	Pseudouridine synthase|Cbf5|TruB
LDHU3_21.2550	34395	18	18	44	ATP synthase F1 subunit gamma protein|ATPF1G
LDHU3_21.2560	28276	17	17	47	40S ribosomal protein S6| eS6
LDHU3_21.2570	18844	3	3	21	V-type proton ATPase proteolipid subunit
LDHU3_21.2580	18844	3	3	21	V-type proton ATPase proteolipid subunit
LDHU3_21.2610	26815	14	14	50	Proteasome subunit alpha type-5
LDHU3_22.0070	21661	9	9	31	60S ribosomal protein L11| uL5
LDHU3_22.0130	36443	7	7	25	DnaJ domain-containing protein|JDP66|J66
LDHU3_22.0170	71376	6	6	11	Glutamine amidotransferase
LDHU3_22.0210	49038	6	6	16	Protein of unknown function - conserved
LDHU3_22.0280	28243	13	13	40	Protein of unknown function - conserved
LDHU3_22.0450	60724	24	24	44	Protein of unknown function - conserved
LDHU3_22.0530	106828	2	2	3	Nucleoporin|NUP132
LDHU3_22.0610	17491	6	6	39	40S ribosomal protein S15|uS19
LDHU3_22.0640	32280	2	2	10	Acyl-CoA acyltransferase
LDHU3_22.0650	17491	6	6	39	40S ribosomal protein S15|uS19
LDHU3_22.0660	43996	13	13	39	tRNA binding domain containing protein|EMAP-2
LDHU3_22.0760	49035	9	8	23	Proteasome regulatory ATPase subunit 1
LDHU3_22.0820	49501	14	14	33	Proteasome regulatory ATPase subunit 5
LDHU3_22.0850	54623	5	5	14	Guide RNA associated protein, GAP2|RESC1
LDHU3_22.0870	17900	3	3	24	Prefoldin-like protein
LDHU3_22.0960	49961	30	30	55	Protein of unknown function - conserved
LDHU3_22.1020	32014	12	12	34	NADH-cytochrome b5 reductase
LDHU3_22.1030	32320	9	9	42	NADH-cytochrome b5 reductase
LDHU3_22.1160	13019	3	3	30	Protein of unknown function (DUF3184)
LDHU3_22.1220	78696	2	2	4	AAA+_ATPase
LDHU3_22.1230	80160	2	2	4	Mitochondrial chaperone
LDHU3_22.1320	133653	6	6	7	Mitoribosomal protein mS50
LDHU3_22.1390	11303	3	3	27	Small nuclear ribonucleoprotein|SmD1
LDHU3_22.1620	40571	3	3	10	Protein of unknown function - conserved
LDHU3_22.1640	44313	4	2	15	Ribonucleotide reductase subunit
LDHU3_22.1690	74097	2	2	4	Protein of unknown function - conserved
LDHU3_22.1750	41085	8	8	25	Farnesyl pyrophosphate synthase|FPPS
LDHU3_22.1760	67485	11	11	22	Intraflagellar transport protein-like protein
LDHU3_22.1810	16448	2	2	14	Centrin-4
LDHU3_22.1880	22982	9	9	39	Protein of unknown function - conserved
LDHU3_22.1950	119867	4	4	5	ATP-dependent DEAD/H RNA helicase
LDHU3_22.1970	19887	13	13	45	60S ribosomal protein L14|eL14
LDHU3_22.1990	105980	37	37	37	Alanyl-tRNA synthetase|AlaRS
LDHU3_22.2010	19887	13	13	45	60S ribosomal protein L14|eL14
LDHU3_22.2130	37746	2	2	7	CCR4 associated factor|CAF1
LDHU3_23.0040	42856	5	5	17	CCR4-NOT transcription complex subunit 11 | CNOT11
LDHU3_23.0060	53695	2	2	6	UTP15
LDHU3_23.0070	25384	27	27	58	Peroxidoxin|Tryparedoxin peroxidase|mTXNPx|PRX1M
LDHU3_23.0080	31992	13	11	41	Cyclophilin 11|CYP11
LDHU3_23.0110	48610	25	25	50	PAVE1
LDHU3_23.0120	36929	2	2	6	DUF1767 domain-containing protein
LDHU3_23.0140	41795	14	14	44	GDP-mannose pyrophosphorylase|GDPMP|Mannose-1-phosphate guanylyltransferase
LDHU3_23.0270	16976	15	15	59	Endoribonuclease L-PSP (pb5)
LDHU3_23.0280	173196	7	5	5	ATP-binding cassette (ABC) protein|ABCC1
LDHU3_23.0300	172205	7	5	5	ATP-binding cassette (ABC) protein|ABCC2
LDHU3_23.0390	173908	4	2	4	ABC family protein|ABCC3|MRPA|P-glycoprotein|PgpA
LDHU3_23.0440	173836	4	2	4	ABC family protein|ABCC3|MRPA|P-glycoprotein|PgpA
LDHU3_23.0470	30222	14	14	55	Pteridine reductase 1 (PTR1)
LDHU3_23.0550	12429	4	4	44	(H+)-ATPase G subunit
LDHU3_23.0600	38458	22	22	45	NADP-dependent alcohol dehydrogenase
LDHU3_23.0610	14115	5	5	39	Cytochrome c oxidase subunit 10
LDHU3_23.0630	135111	16	15	13	ATP-binding cassette protein subfamily G - member 5|LABCG5
LDHU3_23.0680	44345	4	4	13	Aldose 1-epimerase-like protein
LDHU3_23.0750	36702	5	5	20	5'-AMP-activated protein kinase subunit beta|AMPKB
LDHU3_23.0850	93562	4	4	7	Protein of unknown function - conserved
LDHU3_23.0930	348097	5	5	2	Galactose oxidase - central domain containing protein
LDHU3_23.1000	115037	27	27	31	Ubiquitin-activating enzyme E1|UBA1a
LDHU3_23.1020	75246	25	24	39	Kinesin|KIN-C
LDHU3_23.1030	114954	2	2	3	Protein of unknown function - conserved
LDHU3_23.1080	76639	3	3	6	UTP7
LDHU3_23.1110	38562	9	9	27	Protein of unknown function - conserved
LDHU3_23.1150	59947	4	4	6	Mitochondrial DNA primase|PRI1
LDHU3_23.1160	47337	56	56	69	3-ketoacyl-CoA thiolase
LDHU3_23.1190	77273	31	8	42	Acetyl CoA synthetase
LDHU3_23.1260	39814	13	13	43	Mitochondrial RNA binding protein|Rbp38
LDHU3_23.1330	56948	6	6	16	Actin interacting protein-like protein
LDHU3_23.1350	165782	6	6	5	Na/H antiporter-like protein
LDHU3_23.1480	60018	11	11	24	Cytosolic leucyl aminopeptidase
LDHU3_23.1550	25756	10	10	47	Protein of unknown function - conserved
LDHU3_23.1570	113346	9	9	10	Protein of unknown function - conserved
LDHU3_23.1590	15512	4	4	26	Protein of unknown function - conserved
LDHU3_23.1680	37603	2	2	9	HIT domain containing protein
LDHU3_23.1690	48687	2	2	7	Protein of unknown function - conserved
LDHU3_23.1740	88894	3	3	6	Protein of unknown function - conserved
LDHU3_23.1880	56099	13	13	25	Coronin|CRN12
LDHU3_23.1890	39481	2	2	8	Mitoribosomal protein uS9m
LDHU3_23.1960	60202	30	30	52	T-complex protein 1, gamma subunit|TCP1g
LDHU3_23.2100	544017	3	3	1	Dynein heavy chain
LDHU3_23.2240	27383	13	13	51	2Fe-2S iron-sulfur cluster binding domain containing protein|SDH2N|Succinate dehydrogenase subunit 2N
LDHU3_23.2260	49132	2	2	3	Palmitoyltransferase
LDHU3_23.2370	31043	3	3	17	Qb-SNARE protein
LDHU3_23.2440	15692	2	2	19	Protein of unknown function - conserved
LDHU3_23.2460	23819	2	2	12	Protein of unknown function - conserved
LDHU3_23.2470	27201	9	9	43	Alanine racemase
LDHU3_23.2480	33322	4	4	16	Leucine Rich Repeat-containing protein
LDHU3_23.2510	87702	4	4	7	V-type proton ATPase subunit A
LDHU3_23.2590	16852	6	6	43	Nucleoside 2-deoxyribosyltransferase
LDHU3_24.0060	19113	7	7	33	Ribosomal protein L22p/L17e|uL22
LDHU3_24.0100	58904	2	2	5	Ring finger domain containing protein
LDHU3_24.0120	30719	2	2	11	Calmodulin-binding protein
LDHU3_24.0150	43017	4	4	12	Ankyrin/TPR repeat protein
LDHU3_24.0160	23621	6	6	35	Putative glycosomal membrane protein
LDHU3_24.0310	75247	5	5	8	Dynein intermediate-chain-like protein
LDHU3_24.0360	60810	19	19	40	Fumarate hydratase|FH-1
LDHU3_24.0460	47591	5	5	16	Aspartate aminotransferase
LDHU3_24.0500	74720	2	2	4	SET11
LDHU3_24.0530	34354	3	3	12	Ubiquitin carboxyl-terminal hydrolase
LDHU3_24.0640	88840	4	4	6	DnaJ domain-containing protein|JDP8|J8
LDHU3_24.0770	63170	8	8	12	Kinesin-13 3
LDHU3_24.0870	56653	2	2	5	Signal recognition particle
LDHU3_24.0910	62852	16	16	30	Malic enzyme
LDHU3_24.0920	63394	15	15	28	Malic enzyme
LDHU3_24.1000	27270	3	3	14	Dynein arm light chain
LDHU3_24.1020	27193	21	21	65	Triosephosphate isomerase|TIM
LDHU3_24.1230	23902	2	2	12	Dynein light chain
LDHU3_24.1460	12372	3	3	23	Translation factor sui1|EIF1
LDHU3_24.1470	34160	3	3	10	RNA-binding protein|RBP38
LDHU3_24.1730	43852	2	2	7	Zinc finger, C3HC4 type (RING finger) containing protein
LDHU3_24.1900	19448	20	20	61	Translationally-controlled tumor protein homolog
LDHU3_24.1920	19448	20	20	61	Translationally-controlled tumor protein homolog
LDHU3_24.1970	67208	5	5	8	Paraflagellar rod component 1|PFC1
LDHU3_24.2010	42936	2	2	7	UBA/TS-N domain containing protein
LDHU3_24.2080	66741	19	19	37	Succinate dehydrogenase [ubiquinone] flavoprotein subunit, mitochondrial (SDH1)
LDHU3_24.2250	13094	7	7	44	Inhibitor of cysteine peptidase|ICP
LDHU3_24.2260	144198	3	3	3	Fatty acid translocator protein (FATP)
LDHU3_24.2340	30179	4	4	16	Lysophospholipase
LDHU3_24.2350	44112	4	4	14	Protein of unknown function - conserved
LDHU3_24.2380	137578	2	2	2	Protein of unknown function - conserved
LDHU3_24.2410	47347	3	3	9	Protein of unknown function - conserved
LDHU3_24.2510	29872	11	11	49	STOP axonemal protein|SAXO
LDHU3_24.2520	38662	2	2	7	Protein of unknown function - conserved
LDHU3_24.2560	27048	2	2	9	3-oxoacyl-(acyl-carrier protein) reductase
LDHU3_24.2590	16176	9	9	52	60S ribosomal protein L26|uL24
LDHU3_24.2610	71877	27	27	39	Transketolase
LDHU3_24.2680	55405	37	37	56	3-hydroxy-3-methylglutaryl-CoA synthase|HMGS
LDHU3_24.2770	40128	9	9	29	Phosphatidylinositol (PI) phosphodiesterase
LDHU3_24.2850	17538	3	3	23	60S ribosomal protein L12|uL11
LDHU3_24.2970	38833	4	4	16	Mitogen-activated protein kinase kinase 4|MAPK4
LDHU3_25.0110	60842	20	20	40	Poly(A)-binding protein 3|PABP3
LDHU3_25.0180	28290	3	3	14	Electron transfer flavoprotein
LDHU3_25.0190	70363	4	4	8	Putative elongation factor
LDHU3_25.0250	25154	2	2	12	Ubiquitin carboxyl-terminal hydrolase
LDHU3_25.0260	151437	2	2	2	Putative intraflagellar transport protein F6|PIFTF6
LDHU3_25.0360	62120	3	3	7	RNA-binding protein|RBP43
LDHU3_25.0580	19637	8	8	26	RNA-binding protein|UPB1
LDHU3_25.0600	19005	8	8	26	RNA-binding protein UBP2
LDHU3_25.0650	71666	2	2	5	ATP-binding cassette protein subfamily B, member 1|ABCB1
LDHU3_25.0660	32460	11	11	41	RNA-binding protein SCD6
LDHU3_25.0710	11168	3	3	26	Protein of unknown function - conserved
LDHU3_25.0800	63599	3	3	7	Epsin
LDHU3_25.0910	31331	5	5	26	Protein of unknown function - conserved
LDHU3_25.0940	17880	11	11	57	Eukaryotic initiation factor 5a|eIF5A1
LDHU3_25.0950	17880	11	11	57	Eukaryotic initiation factor 5a|eIF5A1
LDHU3_25.0960	17880	11	11	57	Eukaryotic initiation factor 5a|eIF5A2
LDHU3_25.0980	45111	22	22	48	Protein phosphatase|PP2C
LDHU3_25.1070	14827	2	2	20	Prefoldin subunit
LDHU3_25.1210	18771	21	19	69	Cyclophilin A|Cyp19
LDHU3_25.1260	50058	2	2	5	Gamma-tubulin
LDHU3_25.1280	536844	17	17	4	Dynein heavy chain
LDHU3_25.1420	91051	9	9	12	Protein of unknown function - conserved
LDHU3_25.1440	48287	5	5	15	RNA binding protein|RBP28
LDHU3_25.1450	46005	2	2	4	Magnesium transporter protein 2|MGT2
LDHU3_25.1480	54250	26	26	43	Aldehyde dehydrogenase mitochondrial precursor
LDHU3_25.1490	19056	6	6	39	Cytochrome c oxidase VII|COXVII
LDHU3_25.1500	56787	2	2	6	Protein of unknown function - conserved
LDHU3_25.1540	56293	41	41	57	ATP synthase subunit beta - mitochondrial
LDHU3_25.1550	56293	41	41	57	ATP synthase subunit beta - mitochondrial
LDHU3_25.1560	13046	9	9	48	Ribosomal protein S25|eS25
LDHU3_25.1670	26032	4	4	19	Protein of unknown function - conserved
LDHU3_25.1800	24224	16	16	44	GTP-binding protein|Ran|RTB2
LDHU3_25.1810	54894	2	2	5	Putative intraflagellar transport protein A1|PIFTA1
LDHU3_25.1850	28801	2	2	6	UstE-like protein
LDHU3_25.1870	88326	2	2	4	cAMP response protein|CARP4
LDHU3_25.1980	80279	3	3	4	Mitochondrial RNA binding complex 1 subunit|MRB1590|KRBP72
LDHU3_25.2100	126347	2	2	3	Protein of unknown function - conserved
LDHU3_25.2110	36657	9	9	35	Eukaryotic initiation factor 3 subunit F|eIF3F
LDHU3_25.2120	16729	10	10	58	Protein of unknown function - conserved
LDHU3_25.2170	104314	3	3	4	Protein of unknown function - conserved
LDHU3_25.2230	37880	23	23	57	Pyruvate dehydrogenase E1 beta subunit
LDHU3_25.2290	34155	18	18	34	Enoyl-CoA reductase
LDHU3_25.2350	99174	5	5	8	Protein of unknown function - conserved
LDHU3_25.2380	71763	6	6	12	CCR4-NOT transcription complex subunit
LDHU3_25.2450	36689	3	3	12	Phosphopantothenate--cysteine ligase
LDHU3_25.2470	53744	3	3	7	Tetratricopeptide repeat protein 29|TTC29
LDHU3_25.2560	30369	11	11	33	2,4-Dihydroxyhept-2-ene-1,7-dioic acid aldolase
LDHU3_25.2570	33070	16	16	63	Protein of unknown function - conserved
LDHU3_25.2640	17842	2	2	21	Protein of unknown function - conserved
LDHU3_25.2680	23671	2	2	16	Eukaryotic initiation factor 3 subunit J|eIF3J
LDHU3_25.2690	30886	23	23	57	Succinyl-CoA synthetase alpha subunit
LDHU3_25.2700	30886	23	23	57	Succinyl-CoA synthetase alpha subunit
LDHU3_25.2780	34468	10	9	34	Parkin coregulated protein homolog
LDHU3_25.2930	44400	10	10	28	AGC family serine/threonine protein kinase|AEK1
LDHU3_25.2960	64726	9	9	18	Pumilio protein 8|PUF8
LDHU3_25.3030	109343	29	29	32	Protein of unknown function - conserved
LDHU3_25.3050	56344	11	3	24	Aminopeptidase P1
LDHU3_25.3070	11452	19	7	54	Histone H4
LDHU3_26.0040	15306	2	2	17	Methylmalonyl-CoA epimerase-like protein
LDHU3_26.0050	106488	11	11	14	Pyridoxal phosphate containing glycine decarboxylase|GCVP
LDHU3_26.0190	26196	9	9	38	Adenine phosphoribosyltransferase|APRT
LDHU3_26.0230	28874	18	18	46	60S ribosomal protein L7|uL30
LDHU3_26.0240	28874	18	18	46	60S ribosomal protein L7|uL30
LDHU3_26.0400	98015	10	10	14	Aminopeptidase
LDHU3_26.0420	31755	8	8	31	C-1-tetrahydrofolate synthase, cytoplasmic|DHCH1
LDHU3_26.0480	29352	3	3	13	Regulator of Vps4 activity in the MVB pathway
LDHU3_26.0630	45196	2	2	5	Leucine Rich Repeat-containing protein
LDHU3_26.0790	10708	7	7	57	10 kDa heat shock protein|HSP10|CPN10|chaperonin
LDHU3_26.0810	10708	7	7	57	10 kDa heat shock protein|HSP10|CPN10|chaperonin
LDHU3_26.0820	158110	3	3	3	Protein of unknown function - conserved
LDHU3_26.0840	40794	18	18	46	Protein disulfide isomerase|PDI40
LDHU3_26.0860	25669	2	2	9	Protein of unknown function (DUF2012)
LDHU3_26.0910	212762	2	2	1	Protein of unknown function - conserved
LDHU3_26.1020	20375	15	15	58	Glutathione peroxidase-like protein
LDHU3_26.1030	19416	18	18	70	Glutathione peroxidase-like protein
LDHU3_26.1040	39833	8	8	21	Asparagine synthetase a
LDHU3_26.1060	100371	5	5	8	Protein of unknown function - conserved
LDHU3_26.1100	16688	10	2	56	40S ribosomal protein S16|uS9
LDHU3_26.1110	16698	10	2	56	40S ribosomal protein S16|uS9
LDHU3_26.1160	92856	3	3	6	DnaJ domain-containing protein|JDP31|J31
LDHU3_26.1200	64067	4	4	8	NMD3 family
LDHU3_26.1240	38131	2	2	7	Glucosidase II beta subunit
LDHU3_26.1250	45987	3	3	11	Zinc finger protein|ZC3H17
LDHU3_26.1300	59606	8	8	19	Protein of unknown function - conserved
LDHU3_26.1360	14614	2	2	17	Protein of unknown function - conserved
LDHU3_26.1510	70438	65	59	67	HSP70.4|Heat shock 70-related protein
LDHU3_26.1590	38804	3	3	12	Protein of unknown function - conserved
LDHU3_26.1670	22190	8	8	40	Prefoldin-like protein
LDHU3_26.1800	108154	2	2	3	Protein of unknown function - conserved
LDHU3_26.1830	12062	2	2	25	Protein of unknown function - conserved
LDHU3_26.1930	79306	26	26	43	Trifunctional enzyme alpha subunit
LDHU3_26.1960	77229	31	30	43	Thimet oligopeptidase
LDHU3_26.2010	63740	8	8	14	Proline dehydrogenase|PRODH
LDHU3_26.2030	9746	4	4	55	40S ribosomal protein S33|eS28
LDHU3_26.2040	9746	4	4	55	40S ribosomal protein S33|eS28
LDHU3_26.2110	22283	10	10	63	Cytochrome c oxidase subunit V
LDHU3_26.2140	113678	2	2	3	Protein kinase
LDHU3_26.2340	297097	8	8	4	UTP10|Nucleolar protein 287
LDHU3_26.2480	133990	3	3	3	Protein of unknown function - conserved
LDHU3_26.2560	287015	40	40	19	Microtubule-associated protein
LDHU3_26.2570	89050	39	39	44	Nucleolar protein 86|NOP86
LDHU3_26.2600	23011	3	3	17	Protein of unknown function - conserved
LDHU3_26.2630	39403	11	11	30	Methyltransferase domain containing protein
LDHU3_26.2920	9454	3	3	23	Ribosomal protein L38|eL38
LDHU3_26.2940	50696	5	5	12	Kynureninase
LDHU3_26.2950	88649	2	2	3	Protein of unknown function - conserved
LDHU3_26.3000	31125	20	20	58	Nitrilase
LDHU3_26.3070	15191	3	3	17	60S ribosomal protein L35|uL29
LDHU3_26.3080	15191	3	3	17	60S ribosomal protein L35|uL29
LDHU3_26.3100	73447	2	2	4	SLY1 protein
LDHU3_26.3230	163495	4	4	3	Protein of unknown function - conserved
LDHU3_26.3400	88665	2	2	3	Paraquat-inducible protein A
LDHU3_26.3460	41970	6	6	20	Protein of unknown function - conserved
LDHU3_26.3590	28325	6	6	34	6-phosphogluconolactonase
LDHU3_27.0060	49105	10	10	22	CAAX prenyl protease 1
LDHU3_27.0140	9288	2	2	25	Protein of unknown function - conserved
LDHU3_27.0240	25636	12	12	52	Proteasome alpha 7 subunit
LDHU3_27.0260	31094	2	2	10	Vacuolar iron transporter 1|VIT1
LDHU3_27.0470	159336	4	4	3	Nucleoporin|NUP158
LDHU3_27.0500	42307	2	2	8	DnaJ domain-containing protein|JDP18|J18
LDHU3_27.0510	35398	5	5	20	Ribokinase
LDHU3_27.0600	446312	7	4	2	Calpain-like cysteine peptidase|CAL27.1
LDHU3_27.0610	373498	4	4	1	Calpain-like cysteine peptidase
LDHU3_27.0680	640499	26	24	5	Calpain-like cysteine peptidase
LDHU3_27.0690	42119	3	3	9	Radial spoke protein 3|RSP3
LDHU3_27.0790	54189	3	3	9	Protein of unknown function - conserved
LDHU3_27.0830	19588	6	6	35	Protein of unknown function - conserved
LDHU3_27.0900	48718	5	5	17	Protein of unknown function - conserved
LDHU3_27.1000	22254	14	12	65	ras-related protein RAB1A
LDHU3_27.1070	347294	2	2	1	Pectin lyase-like protein
LDHU3_27.1120	84949	16	16	26	Repeat of unknown function (DUF1126)
LDHU3_27.1150	113003	24	23	25	2-oxoglutarate dehydrogenase subunit
LDHU3_27.1320	44470	11	11	32	Isovaleryl-coA dehydrogenase
LDHU3_27.1470	22983	2	2	15	Protein of unknown function - conserved
LDHU3_27.1530	47786	4	4	12	Cysteine desulfurase
LDHU3_27.1540	77925	2	2	3	Vesicular-fusion ATPase-like protein
LDHU3_27.1590	69148	2	2	4	Protein of unknown function - conserved
LDHU3_27.1600	26612	11	11	45	guide RNA-binding protein of 21 kDa|gBP21|KMRP1
LDHU3_27.1630	91046	2	2	3	Intraflagellar transport protein 88|IFT88
LDHU3_27.1700	10838	2	2	17	Histone H1
LDHU3_27.1730	46387	14	14	34	Protein of unknown function - conserved
LDHU3_27.1800	35305	9	9	39	Serine-threonine kinase receptor-associated protein
LDHU3_27.1810	57732	29	28	52	T-complex protein 1 - beta subunit|CCT-beta
LDHU3_27.1890	59993	32	32	53	Zinc finger protein family member|ZC3H41
LDHU3_27.1910	78231	36	36	49	Arginyl-tRNA synthetase|ArgRS
LDHU3_27.1990	34761	13	13	24	60S acidic ribosomal protein P0|uL10
LDHU3_27.2000	34761	13	13	24	60S acidic ribosomal protein P0|uL10
LDHU3_27.2080	25320	5	5	24	Snf7
LDHU3_27.2110	37882	7	7	24	Proteasome regulatory non-ATP-ase subunit 3
LDHU3_27.2170	11433	3	3	38	Protein of unknown function - conserved|Domain of unknown function (DUF543)
LDHU3_27.2340	23610	3	3	23	Eukaryotic translation initiation factor 4E-1|eIF4E1|LeishIF4E1
LDHU3_27.2370	102508	4	4	4	BRO1-like domain-containing protein
LDHU3_27.2420	58808	6	6	15	Protein of unknown function - conserved
LDHU3_27.2470	50841	9	9	21	Eukaryotic translation release factor
LDHU3_27.2500	37830	8	8	22	Flabarin
LDHU3_27.2520	498427	2	2	1	Cytoplasmic dynein 2 heavy chain (DYNC2H1)
LDHU3_27.2640	58311	41	10	57	Glycosomal phosphoenolpyruvate carboxykinase
LDHU3_27.2650	49307	34	3	57	Glycosomal phosphoenolpyruvate carboxykinase
LDHU3_27.2660	217219	2	2	1	Protein of unknown function - conserved
LDHU3_27.2730	74215	26	26	38	Trypanothione synthetase (TRYS)
LDHU3_27.2760	133290	2	2	3	Mitoribosomal protein mS49
LDHU3_27.2860	44612	3	3	11	Intraflagellar transport protein 43
LDHU3_27.2870	11818	3	3	40	Small nuclear ribonucleoprotein-associated protein|SmB
LDHU3_27.2900	22332	3	3	19	GMP phosphodiesterase, delta subunit
LDHU3_27.2930	53721	2	2	5	D-lactate dehydrogenase-like protein
LDHU3_27.2940	44204	12	12	36	Branched-chain amino acid aminotransferase
LDHU3_27.2970	53677	2	2	5	D-lactate dehydrogenase-like protein
LDHU3_27.2990	44185	12	12	36	Branched-chain amino acid aminotransferase
LDHU3_27.3010	44204	12	12	36	Branched-chain amino acid aminotransferase
LDHU3_27.3090	17433	2	2	18	Succinate dehydrogenase subunit 8|SDH8
LDHU3_27.3100	49690	8	8	17	RNA-binding protein|YRA1|RRM1
LDHU3_27.3370	78607	6	6	12	Transcription elongation regulator-like protein
LDHU3_27.3410	44020	10	10	30	GTP binding protein
LDHU3_27.3570	53628	3	3	10	Tetratricopeptide (TRP) repeat protein
LDHU3_27.3580	30277	15	15	45	DnaJ domain-containing protein|JDP2|J2
LDHU3_27.3670	52988	2	2	4	PRP19
LDHU3_27.3760	90825	29	27	41	ATP-dependent Clp protease subunit, heat shock protein 78 (HSP78)
LDHU3_28.0140	22463	7	7	39	Proteasome beta 3 subunit
LDHU3_28.0280	15775	4	4	30	Histone H2B variant|H2BV
LDHU3_28.0330	66670	12	12	20	Glycerol-3-phosphate dehydrogenase (FAD-dependent) - mitochondrial
LDHU3_28.0480	41853	9	9	23	Saccharopine dehydrogenase
LDHU3_28.0690	12761	6	6	44	Ribosomal protein S26|eS26
LDHU3_28.0900	34388	9	7	31	Serine/threonine protein phosphatase catalytic subunit
LDHU3_28.1070	15213	8	8	48	RNA binding protein rbp16|KRBP16
LDHU3_28.1140	62286	2	2	4	Protein of unknown function - conserved
LDHU3_28.1230	45542	12	12	34	Archaic translocase outer mitochondrial membrane 46 kDa subunit|ATOM46
LDHU3_28.1240	107436	3	3	5	Oxidoreductase-like protein
LDHU3_28.1250	14604	3	3	23	Tctex-1 family
LDHU3_28.1260	15593	16	16	61	40S ribosomal protein S14|uS11
LDHU3_28.1350	13011	13	13	62	Ribosomal protein S20|uS10
LDHU3_28.1370	13011	13	13	62	Ribosomal protein S20|uS10
LDHU3_28.1520	68473	10	10	19	Protein of unknown function - conserved
LDHU3_28.1560	33635	9	9	38	Electron-transfer-flavoprotein - alpha polypeptide
LDHU3_28.1640	55894	2	2	6	Copine
LDHU3_28.1650	71831	60	54	59	Luminal binding protein 1 (BiP)|GRP78
LDHU3_28.1710	72416	12	12	21	p450 reductase
LDHU3_28.1750	51521	12	12	26	Phenylalanine-4-hydroxylase|PAH
LDHU3_28.1830	35175	4	4	16	Haloacid dehalogenase-like hydrolase
LDHU3_28.1870	31592	5	5	21	Haloacid dehalogenase-like hydrolase
LDHU3_28.2070	14389	2	2	17	Protein of unknown function (DUF423)
LDHU3_28.2130	40581	7	7	16	ATP-dependent RNA helicase FAL1|eIF4A2
LDHU3_28.2200	38318	8	8	26	Hydrolase, alpha/beta fold family
LDHU3_28.2290	66654	2	2	5	Domain of unknown function (DUF3342)
LDHU3_28.2450	107763	12	12	15	Proteasome regulatory non-ATP-ase subunit 2
LDHU3_28.2510	96259	2	2	3	DNA topoisomerase III
LDHU3_28.2550	52384	12	12	28	Replication factor A protein 1 (RPA1)
LDHU3_28.2570	25548	8	8	43	Methylthioribulose-1-phosphate dehydratase
LDHU3_28.2680	72954	2	2	4	BCP1 family protein
LDHU3_28.2690	12995	5	5	58	Double-stranded DNA-binding domain containing protein
LDHU3_28.2750	76311	10	10	19	Dipeptidyl-peptidase -serine peptidase - Clan SC - family S15
LDHU3_28.2820	18682	2	2	17	Ribose-5-phosphate isomerase|RpiB
LDHU3_28.2840	81213	8	8	14	Leucine Rich Repeat-containing protein|LRRP1
LDHU3_28.3010	60262	5	3	8	DEAD-box ATP-dependent RNA helicase, mitochondrial (MHEL61)|KREH1
LDHU3_28.3150	71158	17	17	27	Mitochondrial import receptor subunit ATOM69
LDHU3_28.3200	6683	3	3	40	Ribosomal protein S29|uS14
LDHU3_28.3210	61045	8	8	12	Protein of unknown function - conserved
LDHU3_28.3280	17480	7	7	33	Glycosomal membrane protein|Peroxin Pex11p
LDHU3_28.3320	90344	2	2	3	Translation initiation factor eIF-2B subunit epsilon|eIF2BE
LDHU3_28.3340	46397	12	12	34	Eukaryotic initiation factor 3 subunit E|eIF3E
LDHU3_28.3520	41775	12	12	30	Dihydrolipoamide acetyltransferase component of pyruvate dehydrogenase complex|alpha-KDE2
LDHU3_28.3540	55587	23	23	49	Vacuolar proton pump subunit B
LDHU3_28.3580	6683	3	3	40	Ribosomal protein S29|uS14
LDHU3_28.3630	37821	7	7	23	Eukaryotic translation initiation factor 4E-3|eIF4E3
LDHU3_28.3650	68838	11	11	19	Acyl-CoA dehydrogenase
LDHU3_28.3730	16482	12	12	45	40S ribosomal protein S17|eS17
LDHU3_28.3740	16482	12	12	45	40S ribosomal protein S17|eS17
LDHU3_28.3800	95592	12	12	14	Coatomer subunit gamma
LDHU3_28.3850	16526	2	2	17	Peptide methionine sulfoxide reductase
LDHU3_28.3860	34772	4	4	14	Protein phosphatase 4 catalytic subunit
LDHU3_28.3890	48967	2	2	7	Protein of unknown function - conserved
LDHU3_28.3920	66082	4	4	8	Protein of unknown function - conserved
LDHU3_28.3930	34373	23	23	69	Activated protein kinase c receptor (LACK)|RACK1|GBLP
LDHU3_28.3950	34373	23	23	69	Activated protein kinase c receptor (LACK)|RACK1
LDHU3_28.3970	71269	98	80	68	Heat shock protein 70|HSP70|HSP70-type II
LDHU3_28.3980	71269	98	80	68	Heat shock protein 70|HSP70|HSP70-type I
LDHU3_28.3990	71269	98	80	68	Heat shock protein 70|HSP70|HSP70-type I
LDHU3_28.4000	71269	98	80	68	Heat shock protein 70|HSP70|HSP70-type I
LDHU3_28.4010	71269	98	80	68	Heat shock protein 70|HSP70|HSP70-type I
LDHU3_28.4020	71269	97	79	68	Heat shock protein 70|HSP70|HSP70-type I
LDHU3_28.4060	72067	5	3	6	Heat shock protein 70|HSP70.c
LDHU3_28.4100	34141	11	11	40	Cytosolic malate dehydrogenase|cMDH
LDHU3_28.4120	461900	2	2	1	Dynein heavy chain
LDHU3_28.4170	49131	22	22	53	Glutamate dehydrogenase
LDHU3_28.4340	192621	5	5	4	Nucleoporin NUP149
LDHU3_29.0030	114795	14	14	17	FACT complex subunit|Spt16
LDHU3_29.0080	45400	8	8	25	Tryptophanyl-tRNA synthetase|TrpRS
LDHU3_29.0120	20885	4	4	16	Small GTP-binding protein
LDHU3_29.0160	229316	10	10	6	DOCK-type C2 domain-containing protein
LDHU3_29.0180	99361	27	27	31	Proteasome regulatory non-ATPase subunit
LDHU3_29.0200	37566	4	4	16	RNA polymerase subunit|RPB3
LDHU3_29.0210	78967	7	7	13	Putative intraflagellar transport protein B2|PIFTB2
LDHU3_29.0350	36380	3	3	10	Thymine-7-hydroxylase
LDHU3_29.0400	40786	2	2	5	C2HC-type zinc finger-containing protein
LDHU3_29.0450	14095	2	2	20	Protein of unknown function - conserved
LDHU3_29.0460	36940	10	10	38	HIP
LDHU3_29.0750	15802	11	11	59	ADF/Cofilin
LDHU3_29.0860	68860	2	2	6	Protein with C2H2-type zinc finger
LDHU3_29.0920	206942	3	3	2	ATP-binding cassette protein subfamily A, member 10|ABCA10
LDHU3_29.0960	63790	4	4	8	Flagellar radial spoke protein-like protein
LDHU3_29.0980	81846	3	3	7	RNA-binding protein|TRRM3
LDHU3_29.1020	29921	4	4	19	Elongation factor Ts - mitochondrial
LDHU3_29.1080	86938	33	33	42	Glucose-regulated protein 94|GRP94|LPG3
LDHU3_29.1110	66738	13	13	27	U-box domain protein
LDHU3_29.1170	37019	16	16	41	CPC cysteine peptidase, Clan CA, family C1, Cathepsin B-like
LDHU3_29.1200	34024	11	11	34	High mobility group protein|TDP1
LDHU3_29.1240	49126	4	4	12	RNA binding protein|RBP36
LDHU3_29.1290	53200	9	9	18	Succinate dehydrogenase subunit 5|SDH5
LDHU3_29.1300	20211	7	7	46	ADP-ribosylation factor-like protein 3A|ARL-3A
LDHU3_29.1370	56730	10	10	22	LETM1 and EF-hand domain-containing protein 1
LDHU3_29.1400	86959	11	11	18	5-histidylcysteine sulfoxide synthase|OvoA
LDHU3_29.1490	68999	6	6	12	Protein of unknown function - conserved
LDHU3_29.1520	37647	3	3	12	Putative oxidoreductase
LDHU3_29.1550	23771	4	4	22	Protein of unknown function - conserved
LDHU3_29.1610	41150	22	22	41	Ribosomal protein L1a|uL4
LDHU3_29.1620	41150	22	22	41	Ribosomal protein L1a|uL4
LDHU3_29.1630	41150	22	22	41	Ribosomal protein L1a|uL4
LDHU3_29.1640	40038	11	11	30	Ankyrin repeat protein
LDHU3_29.1660	68533	2	2	4	Protein of unknown function - conserved
LDHU3_29.1720	17184	6	5	52	Tryparedoxin 2|TXN2
LDHU3_29.1730	16697	12	11	52	Tryparedoxin 1 (TXN1)
LDHU3_29.1740	40151	3	3	9	Protein of unknown function - conserved
LDHU3_29.1820	79424	19	19	26	Hsp70-related protein 4|HRP4
LDHU3_29.1850	96957	10	8	13	Heat shock protein 100 kDa|HSP100|AAA+ ATPase
LDHU3_29.1880	12972	2	2	24	Protein of unknown function - conserved
LDHU3_29.1900	68593	19	19	40	Carnitine/choline acetyltransferase
LDHU3_29.2280	75445	9	9	17	Protein of unknown function - conserved
LDHU3_29.2320	73633	13	13	14	Nodulin-like protein
LDHU3_29.2650	13950	11	3	40	Histone H2A
LDHU3_29.2660	13950	11	3	40	Histone H2A
LDHU3_29.2670	13923	11	3	40	Histone H2A
LDHU3_29.2680	68576	59	55	62	Paraflagellar rod protein 1D|PFR1
LDHU3_29.2690	69060	59	55	62	Paraflagellar rod protein 1D|PFR1
LDHU3_29.2700	69060	59	55	62	Paraflagellar rod protein 1D|PFR1
LDHU3_29.2710	69060	59	55	62	Paraflagellar rod protein 1D|PFR1
LDHU3_29.2740	14696	9	9	48	40S ribosomal protein S15A|uS8
LDHU3_29.2780	52562	4	4	11	Tob55
LDHU3_29.2790	56287	5	5	13	Dihydrolipoamide dehydrogenase|DLDH1|GCVL-1
LDHU3_29.2970	62622	19	19	36	Fumarate hydratase class I, cytosolic|FHc|FH-2
LDHU3_29.3050	88290	5	5	9	5'-AMP-activated protein kinase catalytic subunit alpha|AMPKa
LDHU3_29.3330	24915	2	2	9	C-8 sterol isomerase-like protein
LDHU3_29.3360	49749	16	16	42	rab-GDP dissociation inhibitor
LDHU3_29.3400	155592	2	2	2	Protein of unknown function - conserved
LDHU3_29.3420	77988	38	37	50	Leucine-rich repeat-containing protein
LDHU3_29.3470	96298	17	17	23	Aminopeptidase
LDHU3_29.3580	81685	6	6	11	Ubiquitin hydrolase
LDHU3_29.3610	29037	7	7	28	Enoyl-CoA hydratase/isomerase-like protein
LDHU3_29.3630	41527	2	2	6	Mitogen-activated protein kinase kinase 1|MKK1
LDHU3_29.3650	21038	3	3	17	Nucleosome assembly protein (NAP)
LDHU3_29.3670	49537	9	9	23	Aspartyl aminopeptidase
LDHU3_29.3680	6486	2	2	25	60S ribosomal protein L39|eL39
LDHU3_29.3690	65074	2	2	4	Kinesin
LDHU3_29.3710	66120	2	2	4	Kinesin
LDHU3_29.3810	17519	2	2	17	Heat shock protein 20|HSP20
LDHU3_29.3820	24747	15	15	52	60S ribosomal protein L13|eL13
LDHU3_29.3830	24747	15	15	52	60S ribosomal protein L13|eL13
LDHU3_29.3870	50018	2	2	5	Katanin-like protein|VPS4
LDHU3_29.3880	54048	25	25	44	ATP-dependent 6-phosphofructokinase, glycosomal|PFK
LDHU3_29.3920	69292	2	2	4	NSUN2.2
LDHU3_29.3950	56267	9	9	21	Serine/threonine-protein kinase
LDHU3_29.4040	132941	4	4	4	Protein of unknown function - conserved
LDHU3_29.4250	36572	7	7	20	Inosine-adenosine-guanosine-nucleoside hydrolase
LDHU3_29.4280	23563	9	9	26	RNA-binding protein|Homolog to TbRBP6
LDHU3_29.4340	42043	4	4	12	Protein of unknown function - conserved
LDHU3_30.0170	26790	3	3	13	Protein of unknown function - conserved
LDHU3_30.0230	69414	6	6	12	Alkyldihydroxyacetonephosphate synthase|ADS1
LDHU3_30.0260	23094	2	2	14	Leucine-rich repeat protein
LDHU3_30.0300	31059	10	10	35	2-hydroxy-3-oxopropionate reductase
LDHU3_30.0470	83537	4	4	7	Rab-GTPase-TBC domain containing protein
LDHU3_30.0490	67952	22	22	36	DEATH kinesin|KIN29
LDHU3_30.0530	41690	13	13	40	Phosphatase 2C
LDHU3_30.0590	53285	3	3	9	CstF50|WD domain, G-beta repeat-containing protein|WDR59
LDHU3_30.0610	62654	2	2	4	Quiescin sulfhydryl oxidase
LDHU3_30.0640	48490	4	4	9	Eukaryotic translation initiation factor 4E-4|eIF4E4
LDHU3_30.0650	62475	32	32	56	Aspartyl-tRNA synthetase|AspRS
LDHU3_30.0760	36742	12	12	33	Protein of unknown function - conserved
LDHU3_30.0780	54145	2	2	5	Mitoribosomal protein mL69
LDHU3_30.0820	25021	3	3	12	Ribosome biogenesis regulatory protein (RRS1)
LDHU3_30.0830	52856	11	11	20	Histidyl-tRNA synthetase|HisRS
LDHU3_30.0870	80021	3	3	6	Phospholipase C domain containing protein
LDHU3_30.0910	17877	2	2	14	HSP20-like protein
LDHU3_30.0920	29229	2	2	11	MRB2140|RH2F2
LDHU3_30.0970	23784	9	9	42	Co-chaperone GrpE|Mge1
LDHU3_30.1010	20533	7	7	33	Protein of unknown function - conserved
LDHU3_30.1020	116866	6	6	6	Protein of unknown function - conserved
LDHU3_30.1060	57620	7	6	15	rac serine-threonine kinase|AKT-like|RAC2
LDHU3_30.1080	20728	3	3	17	Protein of unknown function - conserved
LDHU3_30.1140	16571	5	5	32	Prefoldin subunit
LDHU3_30.1160	21141	3	3	17	Surface protein amastin
LDHU3_30.1170	21183	3	3	17	Surface protein amastin
LDHU3_30.1210	37091	19	19	43	Adenosine kinase
LDHU3_30.1350	25853	7	7	33	p22 protein precursor
LDHU3_30.1390	114629	2	2	3	Ubiquitin conjugation factor E4 B
LDHU3_30.1430	29092	6	6	28	Succinate dehydrogenase subunit 7|SDH7
LDHU3_30.1510	67479	9	9	17	RNA-binding protein|TRRM2
LDHU3_30.1540	58059	7	7	18	Importin alpha
LDHU3_30.1690	33128	11	11	40	Pyridoxal kinase|PdxK
LDHU3_30.1830	47792	12	12	32	Amidohydrolase
LDHU3_30.1950	60876	2	2	5	Kinesin
LDHU3_30.2030	34936	3	3	12	Phosphopantothenoylcysteine decarboxylase
LDHU3_30.2100	41171	4	4	12	Protein of unknown function - conserved
LDHU3_30.2350	32893	2	2	8	CRAL/TRIO domain containing protein
LDHU3_30.2520	590328	3	3	1	Hydin
LDHU3_30.2630	53857	2	2	6	Succinyl-CoA:3-ketoacid-coenzyme A transferase
LDHU3_30.2640	53380	3	3	8	Succinyl-CoA:3-ketoacid-coenzyme a transferase-like protein
LDHU3_30.3160	38050	4	4	16	Protein of unknown function - conserved
LDHU3_30.3200	59272	6	6	13	Sphingosine 1-phosphate lyase
LDHU3_30.3220	20023	3	3	18	ADP-ribosylation factor-like protein
LDHU3_30.3330	68819	60	53	55	Heat shock 70-related protein 1, mitochondrial precursor|mtHSP70|HSPA9B
LDHU3_30.3340	71825	72	65	65	Heat shock 70-related protein 1, mitochondrial precursor|mtHSP70|HSPA9
LDHU3_30.3350	71816	71	64	65	Heat shock 70-related protein 1, mitochondrial precursor|mtHSP70|HSPA9
LDHU3_30.3400	70823	72	65	65	Heat shock 70-related protein 1, mitochondrial precursor|mtHSP70|HSPA9
LDHU3_30.3470	22112	8	8	39	Reticulon domain protein - 22 kDa potentially aggravating protein (paple22)
LDHU3_30.3490	66630	4	4	7	Formate--tetrahydrofolate ligase|FTL
LDHU3_30.3500	23110	2	2	11	RNA-binding protein|SGN1
LDHU3_30.3660	45815	16	16	39	Small glutamine-rich tetratricopeptide repeat protein|SGT
LDHU3_30.3750	24603	2	2	12	Mitoribosomal protein mL84
LDHU3_30.3760	58165	8	7	17	Chaperonin CNP60.4|HSP60
LDHU3_30.3790	11780	4	4	49	Succinate dehydrogenase subunit 3|SDH3
LDHU3_30.3800	13106	5	5	40	Paraflagellar rod component 4|PFC4
LDHU3_30.3840	50732	3	3	9	Protein of unknown function - conserved
LDHU3_30.3870	50804	2	2	7	Mitoribosomal protein mL70
LDHU3_30.3880	63975	8	8	17	Aldehyde dehydrogenase
LDHU3_30.3980	39103	37	35	67	Glyceraldehyde 3-phosphate dehydrogenase|GAPDH
LDHU3_30.3990	39103	37	35	67	Glyceraldehyde 3-phosphate dehydrogenase|GAPDH
LDHU3_30.4000	45396	4	4	13	Protein of unknown function (DUF2817)
LDHU3_30.4090	60614	19	19	34	Eukaryotic initiation factor 3 subunit D|eIF3D
LDHU3_30.4130	33193	5	5	19	Homoserine kinase
LDHU3_30.4150	26174	12	12	47	RNA-binding protein 42 | RBP42|Rasputin
LDHU3_30.4190	43006	2	2	7	S-adenosylmethionine decarboxylase|ADOMETDC
LDHU3_30.4230	109818	23	23	28	Valyl-tRNA synthetase|ValRS
LDHU3_30.4260	23265	4	4	19	Protein of unknown function - conserved
LDHU3_30.4290	49012	2	2	6	Meiosis-specific nuclear structural protein
LDHU3_30.4320	45861	17	17	46	3-hydroxy-3-methylglutaryl-CoA reductase|HMGR
LDHU3_30.4330	12761	6	6	44	Ribosomal protein S26|eS26
LDHU3_30.4380	67965	22	22	36	Glutamyl-tRNA synthetase|GluRS
LDHU3_30.4460	40835	20	20	54	MORN repeat-containing protein 1
LDHU3_30.4490	21469	21	21	72	60S ribosomal protein L9|uL6
LDHU3_30.4540	57607	12	12	24	PAS-domain containing phosphoglycerate kinase|PAS-PGK
LDHU3_30.4550	86593	4	4	7	CAS/CSE/importin domain protein
LDHU3_30.4610	66680	4	4	9	Guanine nucleotide-binding protein subunit beta-like protein
LDHU3_30.4640	90575	8	8	13	Protein MKT1
LDHU3_30.4740	43112	20	20	54	Methionine adenosyltransferase (MAT)|S-adenosylmethionine synthetase
LDHU3_30.4760	43112	20	20	54	Methionine adenosyltransferase (MAT)|S-adenosylmethionine synthetase
LDHU3_30.4800	58120	2	2	4	Sterol C-22 desaturase|CYP710C1
LDHU3_30.4850	15579	16	16	61	40S ribosomal protein S14|uS11
LDHU3_30.4860	20132	8	8	42	ATP synthase - epsilon chain
LDHU3_30.4940	24436	7	7	36	Ribosomal protein L15|eL15
LDHU3_30.4970	50814	18	18	37	Protein of unknown function - conserved
LDHU3_30.4980	66508	5	5	9	Protein of unknown function (DUF3808)
LDHU3_30.5030	10446	4	4	37	60S acidic ribosomal protein P2|P2a
LDHU3_30.5040	10476	4	4	37	60S acidic ribosomal protein P2|P2a
LDHU3_31.0030	85915	23	23	27	5-methyltetrahydropteroyltriglutamate-homocysteine S-methyltransferase
LDHU3_31.0080	24582	14	13	63	Cyclophilin 5|CyP5|Peptidyl-prolyl cis-trans isomerase
LDHU3_31.0110	25590	10	10	37	Zinc finger containing protein|ZC3H34
LDHU3_31.0180	50852	5	5	16	Ubiquitin carboxyl-terminal hydrolase
LDHU3_31.0200	133267	9	9	9	DNA-directed RNA polymerase II subunit 2|RPB2
LDHU3_31.0240	70201	8	8	13	Nucleolar protein 2|NOP2
LDHU3_31.0300	99861	3	3	3	Protein of unknown function - conserved
LDHU3_31.0320	103531	6	6	7	ATP-dependent RNA helicase
LDHU3_31.0500	89214	5	5	7	Calpain-like cysteine peptidase
LDHU3_31.0560	79917	39	39	51	Calpain-like cysteine peptidase
LDHU3_31.0760	64202	2	2	2	DnaJ domain-containing protein|JDP41|J41
LDHU3_31.0830	35601	7	7	25	Mevalonate kinase|MVAK
LDHU3_31.0970	101320	4	4	6	Mitochondrial RNA binding protein (MRB4160)|RESC12
LDHU3_31.1010	32082	3	3	13	C2 domain containing protein
LDHU3_31.1120	35261	3	3	11	Tir chaperone protein (CesT) family
LDHU3_31.1500	67967	3	3	7	Sodium stibogluconate resistance protein
LDHU3_31.1660	41882	2	2	8	Protein of unknown function - conserved
LDHU3_31.1670	42892	3	3	13	Protein of unknown function - conserved
LDHU3_31.1680	76974	4	4	9	Tripartite attachment complex protein 102|TAC102
LDHU3_31.1690	71342	2	2	3	Protein of unknown function - conserved
LDHU3_31.1760	38691	22	22	51	Protein of unknown function - conserved
LDHU3_31.1790	28665	9	9	46	Biotin/lipoate protein ligase-like protein
LDHU3_31.1840	24190	3	3	14	GOLD domain-containing protein
LDHU3_31.1890	44206	6	3	18	Amidohydrolase
LDHU3_31.1900	34672	5	5	20	Monoglyceride lipase
LDHU3_31.1990	15644	2	2	14	Cytochrome b5-like Heme/Steroid binding domain containing protein
LDHU3_31.2000	519711	5	5	1	Protein of unknown function (DUF3638)
LDHU3_31.2020	83226	22	22	27	H(+)-exporting diphosphatase
LDHU3_31.2280	129726	2	2	2	Putative centrosomal protein
LDHU3_31.2330	139878	2	2	2	RNA binding protein|PuREBP1
LDHU3_31.2660	120200	2	2	2	Protein of unknown function - conserved
LDHU3_31.2810	18812	3	3	25	Cytochrome c oxidase VIII (COX VIII)
LDHU3_31.2870	38058	18	18	49	Thiolase-like protein
LDHU3_31.2880	47025	19	19	44	3-ketoacyl-CoA thiolase-like protein
LDHU3_31.2940	31515	4	4	20	Protein of unknown function - conserved
LDHU3_31.3050	44788	12	12	33	Nucleosome assembly protein-like protein
LDHU3_31.3110	52850	2	2	6	Sphingosine N-acyltransferase
LDHU3_31.3490	50903	8	6	18	Peptidase m20/m25/m40 family-like protein
LDHU3_31.3500	14682	14	14	56	60S ribosomal protein L40|ubiquitin-fusion protein|eL40
LDHU3_31.3720	50917	7	5	15	Peptidase m20/m25/m40 family-like protein
LDHU3_31.3730	14682	14	14	56	60S ribosomal protein L40|ubiquitin-fusion protein|eL40
LDHU3_31.3920	31627	28	27	59	Prostaglandin f2-alpha synthase|PGF2S|Glutathione-specific aldose reductase|D-arabinose dehydrogenase
LDHU3_31.3950	139418	8	8	9	ARM-like helical domain-containing protein
LDHU3_31.4150	38618	8	8	19	3-2-trans-enoyl-CoA isomerase - mitochondrial precursor
LDHU3_31.4170	48778	4	4	11	Protein of unknown function - conserved
LDHU3_31.4190	20586	5	5	30	ADP-ribosylation factor|ARF1
LDHU3_31.4210	23320	2	2	12	Phosphatidylethanolaminen-methyltransferase-like protein
LDHU3_31.4250	41560	9	9	27	Class I nuclease|3'-nucleotidase/nuclease
LDHU3_31.4270	39462	6	6	13	3-2-trans-enoyl-CoA isomerase - mitochondrial precursor|teCi.1
LDHU3_31.4300	38860	4	4	12	p-nitrophenylphosphatase
LDHU3_31.4400	168956	3	3	2	Symplekin
LDHU3_31.4420	58200	3	3	8	Protein of unknown function - conserved
LDHU3_31.4730	102608	2	2	3	TerD domain containing protein
LDHU3_31.4750	45004	15	15	28	Calreticulin
LDHU3_31.4760	184462	3	3	2	RNA polymerase II largest subunit|RPB1
LDHU3_31.4810	59680	6	6	12	FAD/NAD(P)-binding domain-containing protein
LDHU3_31.4940	29027	2	2	11	Protein of unknown function - conserved
LDHU3_31.5020	25926	2	2	14	Protein of unknown function - conserved
LDHU3_31.5040	20175	8	8	44	ADP-ribosylation factor|Arf1
LDHU3_31.5070	29757	3	3	15	Smr domain containing protein
LDHU3_31.5150	31654	6	6	21	Aldehyde reductase
LDHU3_31.5270	49869	4	4	8	Protein kinase|RDK2
LDHU3_31.5290	241129	33	33	19	Acetyl-CoA carboxylase
LDHU3_31.5370	27257	4	4	22	Protein of unknown function - conserved
LDHU3_31.5470	118691	18	18	18	Family M16 peptidase
LDHU3_31.5500	95943	7	7	11	Protein of unknown function - conserved
LDHU3_31.5520	75969	16	16	26	3-methylcrotonyl-CoA carboxylase subunit alpha
LDHU3_31.5560	48421	9	9	23	Protein kinase
LDHU3_31.5580	11422	19	7	54	Histone H4
LDHU3_32.0020	15893	4	4	39	Succinate dehydrogenase subunit 9|SDH9
LDHU3_32.0030	56388	26	26	41	Protein of unknown function - conserved
LDHU3_32.0090	36359	6	6	19	Protein transport protein SEC13
LDHU3_32.0120	48629	7	7	22	N-myristoyl transferase|NMT|Glycylpeptide N-tetradecanoyltransferase
LDHU3_32.0220	111564	3	3	4	Flagellum attachment zone protein 9|FAZ9
LDHU3_32.0300	58212	4	4	9	Histone chaperone Rttp106-like
LDHU3_32.0360	140583	7	7	7	Protein of unknown function - conserved
LDHU3_32.0450	51049	9	9	24	Protein of unknown function - conserved
LDHU3_32.0460	38065	13	13	33	Protein of unknown function - conserved
LDHU3_32.0470	98349	2	2	3	Protein SEY1 homolog
LDHU3_32.0490	40144	9	9	35	19S proteasome non-ATPase subunit 8
LDHU3_32.0510	66809	48	45	59	ATP-dependent RNA helicase HEL67|DED1-1|DBP1|DDX3
LDHU3_32.0540	19083	7	7	33	Ribosomal protein L22p/L17e|uL22
LDHU3_32.0580	31876	6	5	22	Prostaglandin f synthase|PGFS1
LDHU3_32.0680	16145	5	5	33	Profilin
LDHU3_32.0800	40529	2	2	7	Protein of unknown function - conserved
LDHU3_32.0810	20861	7	7	51	AMMECR1 domain-containing protein
LDHU3_32.0880	127193	9	9	9	OSM3-like kinesin
LDHU3_32.0990	25209	18	18	64	RNA binding protein|NRBD1
LDHU3_32.1130	56061	14	14	23	RNA binding protein | Homologous to T. brucei DRBD18
LDHU3_32.1210	56740	14	14	30	Phenylalanyl-tRNA synthetase alpha chain|PheRSα
LDHU3_32.1220	20789	11	11	52	60S ribosomal protein L18a|eL20
LDHU3_32.1230	45300	7	7	21	Ethanolamine-phosphate cytidylyltransferase
LDHU3_32.1320	102186	15	15	20	TDR1
LDHU3_32.1380	38559	2	2	6	Vps23 core domain containing protein|Li1040
LDHU3_32.1400	59283	23	23	38	T-complex protein 1 subunit epsilon|TCP1ε
LDHU3_32.1470	67959	3	3	6	Dynein
LDHU3_32.1500	178981	5	5	5	Ubiquitin-protein ligase|HECT7
LDHU3_32.1560	33436	5	5	27	Protein of unknown function - conserved
LDHU3_32.1580	43090	2	2	4	Ketoacyl-CoA synthase|Fatty acid elongase|ELO-6
LDHU3_32.1620	31195	6	6	27	Proteasome regulatory non-ATP-ase subunit
LDHU3_32.1650	42827	2	2	6	ADP-ribosylation factor GTPase activating protein 1
LDHU3_32.1680	53710	13	13	25	CRAL/TRIO domain containing protein
LDHU3_32.1700	21901	2	2	13	RNA polymerase II subunit|RPB7
LDHU3_32.1770	167463	2	2	2	Cleavage and polyadenylation specificity factor-like protein | CPSF160
LDHU3_32.1790	75856	2	2	4	RNA guanylyltransferase
LDHU3_32.1800	85849	4	4	7	Protein of unknown function - conserved
LDHU3_32.1990	77821	14	14	24	Metalloprotease M41 FtsH
LDHU3_32.2110	46533	11	11	34	Phosphomannose isomerase|PMI
LDHU3_32.2300	34876	10	10	41	Coatomer subunit epsilon
LDHU3_32.2320	84748	4	4	8	Pumilio protein 7|PUF7
LDHU3_32.2340	58154	2	2	6	Mitoribosomal protein mL38
LDHU3_32.2410	21527	13	13	47	Iron superoxide dismutase|SODB1
LDHU3_32.2420	23049	14	14	50	Iron superoxide dismutase|SODB2
LDHU3_32.2430	25219	3	3	15	rab11B GTPase
LDHU3_32.2440	64323	12	9	22	Chaperonin cpn60.1|HSP60
LDHU3_32.2550	35498	3	3	14	DnaJ domain-containing protein|JDP7|J7
LDHU3_32.2610	16449	2	2	9	Protein of unknown function - conserved
LDHU3_32.2620	80589	3	3	5	Domain of unknown function (DUF4200)
LDHU3_32.2680	23259	2	2	12	Ras-related protein RAB2B|Rheb
LDHU3_32.2840	117626	17	17	20	Protein of unknown function - conserved
LDHU3_32.2870	140553	4	4	4	R-SNARE protein
LDHU3_32.2890	26275	12	12	62	Eukaryotic initiation factor 3 subunit K|eIF3K
LDHU3_32.2920	110019	2	2	3	U5 small nuclear ribonucleoprotein component|U5-116K|Snu114
LDHU3_32.2940	166666	4	4	3	Protein of unknown function - conserved
LDHU3_32.3000	20345	2	2	13	Heat shock protein Hsp20
LDHU3_32.3570	41920	2	2	7	Protein of unknown function - conserved
LDHU3_32.3590	15420	8	8	43	Ribosomal protein L27|eL27
LDHU3_32.3610	15420	8	8	43	Ribosomal protein L27|eL27
LDHU3_32.3740	46354	13	13	29	Proteasome regulatory non-ATP-ase subunit
LDHU3_32.3790	53201	2	2	7	Phosphatidate cytidylyltransferase
LDHU3_32.3820	32827	8	8	31	SNAP protein
LDHU3_32.3830	70369	4	4	8	Outer dynein arm docking complex|DC2
LDHU3_32.3880	16624	25	25	90	Nucleoside diphosphate kinase b|NDPK1
LDHU3_32.3890	16624	25	25	90	Nucleoside diphosphate kinase b|NDPK1
LDHU3_32.3910	14034	3	3	30	Tubulin-specific chaperone A
LDHU3_32.4060	96151	39	39	34	Leucine-rich repeat protein
LDHU3_32.4090	34995	7	6	24	Protein phosphatase 2A catalytic subunit|Serine/threonine-protein phosphatase
LDHU3_32.4140	96605	2	2	3	ATP-binding cassette protein subfamily B, member 3 (ABCB3)
LDHU3_32.4200	47568	28	28	50	Ribosomal protein L3|uL3
LDHU3_32.4210	50654	2	2	5	Glutamate-5-semialdehyde dehydrogenase
LDHU3_32.4220	264641	4	4	2	Flagellar Member 7|FLAM7
LDHU3_32.4290	24194	4	4	24	Protein of unknown function - conserved
LDHU3_32.4320	46936	4	4	13	Cytoplasmic dynein 2 light intermediate chain 1
LDHU3_32.4360	31431	7	7	30	Glucosamine-6-phosphate isomerase
LDHU3_32.4380	58558	8	7	14	Glucosamine-6-phosphate_isomerase
LDHU3_32.4430	44963	4	4	13	DnaJ domain-containing protein|JDP45|J45
LDHU3_32.4440	50618	33	33	64	Dihydrolipoamide dehydrogenase|GCVL-2
LDHU3_32.4770	16738	5	5	36	Protein of unknown function - conserved
LDHU3_32.4810	39140	4	4	12	3-hydroxyisobutyryl-coenzyme a hydrolase-like protein
LDHU3_32.4840	39140	4	4	12	3-hydroxyisobutyryl-coenzyme a hydrolase-like protein
LDHU3_32.4850	39140	4	4	12	3-hydroxyisobutyryl-coenzyme a hydrolase-like protein
LDHU3_32.4880	39140	4	4	12	3-hydroxyisobutyryl-coenzyme a hydrolase-like protein
LDHU3_32.4900	39140	4	4	12	3-hydroxyisobutyryl-coenzyme a hydrolase-like protein
LDHU3_32.4920	39140	4	4	12	3-hydroxyisobutyryl-coenzyme a hydrolase-like protein
LDHU3_32.4930	39140	4	4	12	3-hydroxyisobutyryl-coenzyme a hydrolase-like protein
LDHU3_32.4950	39640	4	4	12	3-hydroxyisobutyryl-coenzyme a hydrolase-like protein
LDHU3_32.5050	15005	3	3	29	Protein of unknown function - conserved
LDHU3_32.5060	15988	2	2	15	Kinetoplast-associated protein 3
LDHU3_32.5160	119154	10	10	12	Myosin XXI|Myo21
LDHU3_32.5190	28301	6	6	25	60S ribosomal protein L2|uL2
LDHU3_33.0280	63930	2	2	4	Palmitoyltransferase
LDHU3_33.0310	49927	16	16	38	Thiol-dependent reductase 1 (TDR1)
LDHU3_33.0330	36552	3	3	8	RGG-containing protein 2 (RGG2)|RESC13
LDHU3_33.0340	40746	2	2	7	Peroxisomal membrane protein
LDHU3_33.0350	55711	2	2	5	WD40 domain protein|CstF1-like
LDHU3_33.0440	74709	7	7	13	ATP-binding cassette sub-family F member 3|ABCF3
LDHU3_33.0460	80551	78	78	56	Heat shock protein 83|HSP83|HSP90
LDHU3_33.0480	80551	77	77	56	Heat shock protein 83|HSP83|HSP90
LDHU3_33.0500	80551	77	77	56	Heat shock protein 83|HSP83|HSP90
LDHU3_33.0520	80551	77	77	56	Heat shock protein 83|HSP83|HSP90
LDHU3_33.0530	80551	77	77	56	Heat shock protein 83|HSP83|HSP90
LDHU3_33.0540	80551	77	77	56	Heat shock protein 83|HSP83|HSP90
LDHU3_33.0550	80551	77	77	56	Heat shock protein 83|HSP83|HSP90
LDHU3_33.0560	80551	77	77	56	Heat shock protein 83|HSP83|HSP90
LDHU3_33.0570	80551	77	77	56	Heat shock protein 83|HSP83|HSP90
LDHU3_33.0580	84412	77	77	54	Heat shock protein 83|HSP83|HSP90
LDHU3_33.0850	226200	2	2	1	Protein of unknown function - conserved
LDHU3_33.0880	63474	3	3	7	Protein of unknown function - conserved
LDHU3_33.0950	14348	7	7	57	Paraflagellar rod component|PFC16
LDHU3_33.1020	58111	4	4	9	Sterol C-24 reductase
LDHU3_33.1080	21164	20	20	67	60S ribosomal protein L6|eL6
LDHU3_33.1180	45035	5	5	12	Protein of unknown function - conserved
LDHU3_33.1240	49740	129	4	80	beta tubulin
LDHU3_33.1250	23378	68	4	74	beta tubulin
LDHU3_33.1260	49740	129	4	80	beta tubulin
LDHU3_33.1270	23378	68	4	74	beta tubulin
LDHU3_33.1280	23378	68	4	74	beta tubulin
LDHU3_33.1290	49740	128	4	80	beta tubulin
LDHU3_33.1300	23378	67	4	74	beta tubulin
LDHU3_33.1310	49740	127	4	80	beta tubulin
LDHU3_33.1320	23378	67	4	74	beta tubulin
LDHU3_33.1330	49625	128	4	80	beta tubulin
LDHU3_33.1390	78491	15	15	22	2,4-dienoyl-CoA reductase
LDHU3_33.1470	63204	3	3	7	DnaJ domain-containing protein|JDP54|J54
LDHU3_33.1480	12973	2	2	23	Protein of unknown function - conserved
LDHU3_33.1490	24472	11	11	47	40S ribosomal protein S3|uS3
LDHU3_33.1550	47084	3	3	8	Nicotinate phosphoribosyltransferase
LDHU3_33.1640	129017	2	2	2	Calcium-transporting ATPase
LDHU3_33.1660	78338	4	4	6	PSP1-like protein
LDHU3_33.1690	18600	4	4	27	Protein of unknown function - conserved
LDHU3_33.1740	27844	8	8	34	Protein of unknown function - conserved
LDHU3_33.1760	23011	7	7	24	Guanylate kinase
LDHU3_33.1850	91591	19	19	28	Pumilio protein 6|PUF6
LDHU3_33.1970	35712	2	2	7	Mitochondrial RNA binding protein (MRB11870)|RESC5
LDHU3_33.2080	76105	2	2	4	ESAG3 (expression-site associated gene)
LDHU3_33.2110	46156	3	3	10	Glutamine aminotransferase
LDHU3_33.2140	12620	2	2	21	LYR domain-containing protein
LDHU3_33.2190	44763	11	11	38	Protein of unknown function - conserved
LDHU3_33.2200	46694	15	15	36	Mitogen-activated protein kinase 11|MPK11
LDHU3_33.2410	91404	2	2	4	Ubiquitin-like domain containing protein
LDHU3_33.2530	36197	11	11	28	3-ketoacyl-CoA reductase
LDHU3_33.2550	51876	9	7	22	Peptidase m20/m25/m40 family-like protein
LDHU3_33.2580	101270	3	3	5	Protein of unknown function - conserved
LDHU3_33.2590	21403	13	11	44	Cyclophilin 4|CyP4
LDHU3_33.2640	88307	7	7	11	Cysteine desulfurase
LDHU3_33.2740	12705	3	3	27	Macrophage migration inhibitory factor-like protein|MIF2
LDHU3_33.2850	23680	3	2	16	Small GTP-binding protein Rab18
LDHU3_33.2880	74452	3	3	5	Nucleolar GTP-binding protein|NOG1
LDHU3_33.2930	64943	2	2	5	Ribosome assembly protein RRB1
LDHU3_33.2940	21908	2	2	17	SND3-like protein
LDHU3_33.2960	39035	8	8	31	Phosphoribosylpyrophosphate synthetase
LDHU3_33.2990	9835	2	2	20	60S ribosomal protein L37|eL37
LDHU3_33.3210	55307	2	2	6	Phosphoglycerate mutase
LDHU3_33.3240	93781	2	2	3	Protein of unknown function - conserved
LDHU3_33.3270	92085	4	4	7	WD domain - G-beta repeat-containing protein
LDHU3_33.3300	22537	2	2	11	Acid Phosphatase
LDHU3_33.3410	35515	3	3	14	Protein of unknown function - conserved
LDHU3_33.3440	129351	3	3	3	Protein of unknown function - conserved
LDHU3_33.3450	109831	6	6	7	MYND finger containing protein
LDHU3_33.3470	43632	11	11	29	UDP-galactose 4-epimerase
LDHU3_33.3530	52630	20	20	41	Acetate:succinate CoA transferase
LDHU3_33.3550	91343	4	4	6	Rab-GTPase-TBC domain containing protein
LDHU3_33.3580	60154	5	5	11	Protein of unknown function - conserved
LDHU3_33.3610	72013	49	49	65	Mitochondrial member of the HSP90 family|TRAP-1|HSP75
LDHU3_33.3660	56499	23	23	37	KHAP1
LDHU3_33.3690	114353	9	9	11	Flagellum attachment zone protein 12|FAZ12
LDHU3_33.3750	35763	5	5	20	Protein of unknown function - conserved
LDHU3_33.3760	75453	3	3	6	Mitoribosomal protein mS52
LDHU3_33.3770	59947	4	4	12	UDP-N-acetylglucosamine pyrophosphorylase
LDHU3_33.3790	57020	31	30	52	Carboxypeptidase
LDHU3_33.3800	46384	13	13	29	Isocitrate dehydrogenase|IDH-50
LDHU3_33.3830	222988	3	2	2	Unc104-like kinesin
LDHU3_33.3840	55681	11	11	27	Metallo-peptidase - Clan MF - Family M17
LDHU3_33.3890	52929	3	3	7	Metallo-peptidase - Clan ME - Family M16
LDHU3_33.3910	114801	3	3	4	Dynein intermediate chain
LDHU3_33.3950	133235	3	3	3	Protein of unknown function - conserved
LDHU3_33.4020	29439	2	2	8	Guide RNA associated protein 1 (GAP1)|RESC2
LDHU3_33.4030	92711	11	11	17	Translation initiation factor IF-2|Eukaryotic translation initiation factor 5B
LDHU3_33.4090	17099	6	6	41	Protein of unknown function - conserved
LDHU3_33.4100	50734	11	11	28	Transcription elongation factor-like protein
LDHU3_33.4180	44286	4	4	10	Cysteine peptidase - Clan CA - family C51|DAL2
LDHU3_33.4530	67242	4	4	8	Protein of unknown function - conserved
LDHU3_33.4730	163224	3	2	2	SPT6/SH2 domain containing protein
LDHU3_33.4780	17419	9	9	54	40S ribosomal protein S13|uS15
LDHU3_33.4820	11779	6	6	56	Small nuclear ribonucleoprotein SmD2
LDHU3_33.4850	97774	12	12	15	Coatomer subunit beta prime
LDHU3_33.4890	12268	6	6	31	60S ribosomal protein L44|eL42
LDHU3_33.4900	14111	6	6	28	H1 histone-like protein
LDHU3_34.0030	33481	11	11	32	Short chain dehydrogenase
LDHU3_34.0100	33710	12	12	37	Ascorbate peroxidase (APX)
LDHU3_34.0110	63299	23	23	38	Glucose-6-phosphate 1-dehydrogenase|G6PD
LDHU3_34.0170	24444	8	8	47	Adenylate kinase
LDHU3_34.0190	26194	3	3	18	Adenylate kinase 2
LDHU3_34.0210	33365	20	10	60	Malate dehydrogenase
LDHU3_34.0260	34104	12	2	36	Mitochondrial malate dehydrogenase|mMDH
LDHU3_34.0310	56086	11	11	24	ARM56|ARM58rel|Domain of unknown function (DUF1935)
LDHU3_34.0360	22884	2	2	14	HSP23|Small heat shock protein|p23B
LDHU3_34.0390	82040	18	18	31	Intraflagellar transport protein 81
LDHU3_34.0410	42746	2	2	7	Protein of unknown function - conserved
LDHU3_34.0540	42992	20	20	47	Eukaryotic translation initiation factor 5
LDHU3_34.0570	61321	3	3	8	Protein of unknown function - conserved
LDHU3_34.0580	62167	2	2	6	Protein of unknown function - conserved
LDHU3_34.0600	46795	4	4	11	Protein of unknown function - conserved
LDHU3_34.0630	13046	9	9	48	Ribosomal protein S25|eS25
LDHU3_34.0690	95629	6	6	8	Importin beta-1 subunit
LDHU3_34.0950	42267	5	5	16	Gamma-soluble NSF attachment protein (SNAP-gamma)
LDHU3_34.0960	65770	3	3	7	Leucine-rich repeat protein|CLRP
LDHU3_34.1040	33926	5	5	18	Enoyl-[acyl-carrier-protein] reductase
LDHU3_34.1110	34710	5	5	17	Proteasome regulatory non-ATPase subunit 11
LDHU3_34.1380	25936	18	8	51	Elongation factor 1B (beta subunit)|eEF1B beta
LDHU3_34.1410	25936	18	8	51	Elongation factor 1-beta
LDHU3_34.1450	25417	8	8	36	60S ribosomal protein L13a|uL13
LDHU3_34.1740	146580	13	13	12	ATP-binding cassette protein subfamily B - member 4|MDR1|ABCB4
LDHU3_34.1800	27172	6	6	29	Uracil phosphoribosyltransferase
LDHU3_34.1980	20076	6	6	25	Protein of unknown function - conserved
LDHU3_34.1990	74882	11	11	18	Protein of unknown function - conserved
LDHU3_34.2120	41064	4	4	12	PTP1-interacting protein
LDHU3_34.2240	276856	3	3	1	Protein of unknown function - conserved
LDHU3_34.2330	30100	3	3	16	Protein of unknown function - conserved
LDHU3_34.2420	37854	4	4	14	Protein of unknown function - conserved
LDHU3_34.2460	16617	10	10	53	p25-alpha
LDHU3_34.2470	15460	9	9	51	p25-alpha
LDHU3_34.3160	42910	2	2	6	Protein kinase
LDHU3_34.3210	8656	2	2	35	Ubiquitin-like protein
LDHU3_34.3350	47220	14	14	33	PDI47|protein disulfide isomerase
LDHU3_34.3480	35807	5	5	17	Twinfilin|TWF
LDHU3_34.3540	99202	15	14	20	Asparaginyl-tRNA synthetase|AsnRS
LDHU3_34.3560	47647	4	4	11	Protein of unknown function - conserved
LDHU3_34.3650	60546	3	3	7	ALG2|alpha-1,3/1,6-mannosyltransferase
LDHU3_34.3730	16454	9	9	47	Ribosomal protein L35A|eL33
LDHU3_34.3850	34477	2	2	8	Protein phosphatase 2C-like protein
LDHU3_34.3920	100064	9	9	12	CC2D
LDHU3_34.3950	178159	3	3	2	Protein of unknown function - conserved
LDHU3_34.3960	63965	5	5	11	Flagellum attachment zone protein 8|FAZ8
LDHU3_34.3980	22620	17	17	45	Alba-domain protein|ALBA3
LDHU3_34.4020	53554	19	19	40	DHR2|RUVBL2
LDHU3_34.4130	28851	9	9	31	Eukaryotic initiation factor 3 subunit G|eIF3G
LDHU3_34.4280	66954	3	3	6	Signal recognition particle subunit SRP68
LDHU3_34.4600	71569	25	25	36	Regulatory subunit of protein kinase a-like protein
LDHU3_34.4680	47566	28	28	50	Ribosomal protein L3|uL3
LDHU3_34.4690	47566	28	28	50	Ribosomal protein L3|uL3
LDHU3_34.4700	47566	28	28	50	Ribosomal protein L3|uL3
LDHU3_34.4710	47566	27	27	50	Ribosomal protein L3|uL3
LDHU3_34.4880	63915	4	4	8	Protein of unknown function - conserved
LDHU3_34.4890	19953	3	3	19	Heme/Steroid binding domain containing protein
LDHU3_34.4960	80702	2	2	4	Exosome subunit rrp6p homologue
LDHU3_34.4980	42864	5	5	17	Tripartite attachment complex 40|TAC40
LDHU3_34.5090	55480	4	4	10	NAD dependent epimerase/dehydratase family
LDHU3_34.5270	61264	3	3	7	Cytochrome p450-like protein|Sterol C22 desaturase-like protein
LDHU3_34.5310	20690	3	3	17	D-Tyr-tRNA(Tyr) deacylase
LDHU3_34.5330	33055	8	8	25	Glucose-6-phosphate 1-epimerase
LDHU3_34.5360	55878	2	2	5	Metallo-beta-lactamase superfamily
LDHU3_34.5370	84041	4	4	7	CPSF73|cleavage and polyadenylation specificity factor subunit
LDHU3_34.5400	73649	5	5	9	DNA topoisomerase IB, large subunit|TOP1A
LDHU3_34.5430	39242	4	4	11	Amidinotransferase
LDHU3_34.5460	50280	21	21	51	ruvB-like DNA helicase
LDHU3_34.5520	36986	5	5	17	Ankyrin repeat-containing protein
LDHU3_34.5640	17614	2	2	17	A600-1
LDHU3_34.5670	18019	12	12	56	60S ribosomal protein L21|eL21
LDHU3_34.5680	70689	6	6	10	Transmembrane 9 superfamily member
LDHU3_34.5700	67718	26	26	40	H(+)-transporting two-sector ATPase
LDHU3_34.5770	53900	4	4	10	Serine palmitoyltransferase-like protein
LDHU3_34.5830	65229	4	4	9	Phosphomannomutase-like protein
LDHU3_34.5880	31219	3	3	15	Tetratricopeptide repeat/TPR repeat
LDHU3_34.6110	16646	3	3	16	Putative nucleolar protein|NHP2
LDHU3_34.6140	12204	2	2	19	Protein of unknown function - conserved
LDHU3_34.6190	102628	5	5	7	Ubiquitin hydrolase
LDHU3_34.6240	35229	2	2	9	Protein of unknown function - conserved
LDHU3_34.6260	29804	2	2	10	Alpha/beta hydrolase family
LDHU3_34.6270	87103	2	2	3	Protein of unknown function (DUF1620)
LDHU3_34.6450	21708	5	5	21	Nucleolar protein GAR1|H/ACA ribonucleoprotein complex subunit
LDHU3_34.6470	132678	9	9	8	Coatomer alpha subunit
LDHU3_34.6490	24751	6	6	25	20s proteasome beta 7 subunit
LDHU3_34.6520	24751	6	6	25	20s proteasome beta 7 subunit
LDHU3_34.6560	41011	3	3	13	CAF40
LDHU3_34.6620	32874	10	10	37	1-2-Dihydroxy-3-keto-5-methylthiopentene dioxygenase
LDHU3_34.6640	89209	13	13	19	Protein of unknown function - conserved
LDHU3_35.0040	11422	19	7	54	Histone H4
LDHU3_35.0050	55148	32	32	52	Pyruvate kinase
LDHU3_35.0060	55193	34	34	55	Pyruvate kinase
LDHU3_35.0070	54278	34	34	56	Pyruvate kinase
LDHU3_35.0100	39876	5	5	17	2-oxoisovalerate dehydrogenase beta subunit
LDHU3_35.0130	32297	13	12	45	Prohibitin 2|PHB2
LDHU3_35.0170	24211	10	10	48	Ubiquinol-cytochrome c reductase subunit
LDHU3_35.0180	20171	2	2	14	Coatomer subunit zeta
LDHU3_35.0210	14456	9	9	55	Protein of unknown function - conserved
LDHU3_35.0270	27198	5	5	21	NLI interacting factor-like phosphatase
LDHU3_35.0330	11382	10	10	65	60S ribosomal protein L30|eL30
LDHU3_35.0390	35879	3	3	11	Protein of unknown function - conserved
LDHU3_35.0460	30917	8	8	30	Enoyl-CoA hydratase/isomerase family protein
LDHU3_35.0470	43405	4	4	11	ATP-dependent DEAD-box RNA helicase|DHH1
LDHU3_35.0550	57209	2	2	5	Protein of unknown function - conserved
LDHU3_35.0560	30008	12	12	40	40S ribosomal protein S3A|eS1
LDHU3_35.0570	30008	12	12	40	40S ribosomal protein S3A|eS1
LDHU3_35.0740	20789	11	11	52	60S ribosomal protein L18a|eL20
LDHU3_35.0830	30569	3	3	14	Vacuolar ATP synthase subunit d
LDHU3_35.0910	23959	13	13	50	Proteasome activator protein pa26
LDHU3_35.1020	46072	6	6	16	Aspartate aminotransferase
LDHU3_35.1040	129669	6	6	4	NADH-dependent fumarate reductase
LDHU3_35.1110	28013	9	9	30	Protein of unknown function - conserved
LDHU3_35.1200	41505	18	13	51	Aldose 1-epimerase
LDHU3_35.1230	42062	9	4	29	Aldose 1-epimerase
LDHU3_35.1250	87933	4	4	8	Protein of unknown function - conserved
LDHU3_35.1290	39780	16	16	37	Casein kinase 1 isoform 2 (CK1.2)
LDHU3_35.1380	53965	9	9	21	Protein kinase
LDHU3_35.1430	35690	4	4	14	Selenoprotein T
LDHU3_35.1470	96094	6	2	9	Oligosaccharyl transferase subunit
LDHU3_35.1560	123077	47	47	41	NADH-dependent fumarate reductase
LDHU3_35.1620	24500	2	2	9	SAP domain-containing protein
LDHU3_35.1630	24805	5	5	23	Short chain dehydrogenase
LDHU3_35.1640	28118	11	11	34	Short chain dehydrogenase
LDHU3_35.1670	25428	3	3	16	Monothiol glutaredoxin
LDHU3_35.1690	39866	4	3	14	ATPase (AAA) family
LDHU3_35.1740	16651	4	4	26	Ubiquitin-conjugating enzyme E2|UBC13
LDHU3_35.1770	63164	6	6	14	Thioredoxin
LDHU3_35.1780	22925	3	3	12	Iron-sulfur assembly protein
LDHU3_35.1810	13674	2	2	21	Iron-binding zinc finger CDGSH type-containing protein
LDHU3_35.1820	54588	24	24	44	Mitochondrial processing peptidase - beta subunit
LDHU3_35.1860	89630	26	26	35	Threonyl-tRNA synthetase|ThrRS
LDHU3_35.1890	28273	6	6	25	60S ribosomal protein L2|uL2
LDHU3_35.1900	28273	6	6	25	60S ribosomal protein L2|uL2
LDHU3_35.1920	35807	7	7	26	Protein of unknown function - conserved
LDHU3_35.2060	33726	8	8	24	Iron-sulfur domain-containing protein
LDHU3_35.2210	16176	9	9	52	60S ribosomal protein L26|uL24
LDHU3_35.2260	42572	4	4	15	Casein kinase II|CKA2|CK2A1
LDHU3_35.2390	81842	14	14	21	Protein of unknown function - conserved
LDHU3_35.2410	24332	3	3	17	COP-coated vesicle membrane protein
LDHU3_35.2440	34027	16	16	34	60S ribosomal protein L5|uL18
LDHU3_35.2450	34027	16	16	34	60S ribosomal protein L5|uL18
LDHU3_35.2460	34027	16	16	34	60S ribosomal protein L5|uL18
LDHU3_35.2470	34027	16	16	34	60S ribosomal protein L5|uL18
LDHU3_35.2480	34027	16	16	34	60S ribosomal protein L5|uL18
LDHU3_35.2490	24029	6	6	32	Ribosomal protein L15|eL15
LDHU3_35.2590	115702	6	6	9	U3 small nucleolar RNA-associated protein 6|UTP6
LDHU3_35.2610	28276	17	17	47	40S ribosomal protein S6|eS6
LDHU3_35.2690	121917	9	9	11	Cation transporting ATPase
LDHU3_35.2700	77117	13	13	22	Kinesin
LDHU3_35.2750	22999	3	3	22	R-SNARE protein
LDHU3_35.2800	48340	14	14	37	Short chain dehydrogenase
LDHU3_35.2810	40859	5	5	19	Adenine aminohydrolase|AAH
LDHU3_35.2840	17524	3	3	23	60S ribosomal protein L12|uL11
LDHU3_35.2850	30258	17	17	56	RNA binding protein|DRBD2
LDHU3_35.2870	11236	10	10	58	Kinetoplastid membrane protein 11|KMP11
LDHU3_35.2890	11235	11	11	65	Kinetoplastid membrane protein 11|KMP11
LDHU3_35.2900	11235	11	11	65	Kinetoplastid membrane protein 11|KMP11
LDHU3_35.2960	127092	7	7	7	ATP-dependent RNA helicase-like protein
LDHU3_35.3020	99571	5	5	6	Importin 1|IMP1
LDHU3_35.3060	53725	14	14	31	Aminopeptidase P
LDHU3_35.3130	193133	2	2	2	Flagellar Member 5|FLAM5
LDHU3_35.3170	46583	8	8	21	Autophagy-related protein 24|ATG24
LDHU3_35.3200	29994	4	4	17	Fumarylacetoacetate (FAA) hydrolase family
LDHU3_35.3520	83828	2	2	4	Protein of unknown function - conserved
LDHU3_35.3530	44721	3	3	9	Acyl-CoA dehydrogenase
LDHU3_35.3550	53465	11	11	25	Galactokinase-like protein
LDHU3_35.3890	40682	2	2	8	Protein of unknown function - conserved
LDHU3_35.3920	51033	9	9	24	DnaJ domain-containing protein|JDP50|J50
LDHU3_35.3970	16362	4	4	24	Trypanothione-dependent glyoxalase I|GLO1
LDHU3_35.3980	49821	6	6	14	Phospholipase A1|1-alkyl-2-acetylglycerophosphocholine esterase
LDHU3_35.4040	126490	33	33	33	Ubiquitin-activating enzyme E1|UBA1b
LDHU3_35.4080	55951	4	4	9	Glycerol kinase - glycosomal
LDHU3_35.4120	100202	53	51	48	ATP-dependent RNA helicase
LDHU3_35.4130	65469	3	3	7	Protein of unknown function - conserved
LDHU3_35.4210	20531	3	3	19	Riboflavin kinase
LDHU3_35.4320	44527	23	23	42	Cystathione gamma lyase
LDHU3_35.4380	21347	8	8	30	60S ribosomal subunit protein L31|eL31
LDHU3_35.4390	21347	8	8	30	60S ribosomal subunit protein L31|eL31
LDHU3_35.4410	32760	9	9	34	LRRcap domain-containing protein
LDHU3_35.4460	51972	26	26	52	6-phosphogluconate dehydrogenase|6PGDH
LDHU3_35.4500	117296	11	11	13	Protein of unknown function - conserved
LDHU3_35.4820	17465	4	4	29	Iron-sulfur cluster assembly protein|IscU
LDHU3_35.4900	27408	2	2	12	Peroxisomal biogenesis factor 11 (PEX11)-like protein
LDHU3_35.4910	24799	18	18	60	Gim5A|Glycosomal membrane protein
LDHU3_35.4930	50637	11	11	27	Protein of unknown function - conserved
LDHU3_35.4970	16128	11	11	67	60S ribosomal protein L27A/L29|uL15
LDHU3_35.4990	16128	11	11	67	60S ribosomal protein L27A/L29|uL15
LDHU3_35.5000	14957	10	10	64	60S ribosomal protein L23|uL14
LDHU3_35.5010	14957	10	10	64	60S ribosomal protein L23|uL14
LDHU3_35.5050	27590	8	8	31	Proteasome beta 2 subunit
LDHU3_35.5070	61594	34	34	46	T-complex protein 1 - eta subunit|TCP1η
LDHU3_35.5100	15708	2	2	22	Calmodulin-like protein
LDHU3_35.5110	39911	4	4	14	Protein of unknown function - conserved
LDHU3_35.5190	39027	4	4	11	cAMP-dependent protein kinase catalytic subunit 2|PKAC2a
LDHU3_35.5230	82492	7	7	9	eIF4E-interacting protein|eIF4E-IP
LDHU3_35.5260	147089	7	7	7	Ubiquitin-protein ligase|HECT12
LDHU3_35.5270	42106	5	5	14	Protein kinase A catalytic subunit isoform 1|PKAC2b
LDHU3_35.5340	31904	3	3	14	Regulatory subunit of type II PKA R-subunit
LDHU3_35.5420	64891	33	32	46	Polyadenylate-binding protein 2|PABP2
LDHU3_35.5740	43353	2	2	6	FYVE zinc finger containing protein
LDHU3_35.5750	19353	4	4	25	Protein of unknown function - conserved
LDHU3_35.5880	61162	3	3	7	Protein of unknown function - conserved
LDHU3_35.5920	34879	10	10	34	Mitochondrial phosphate transporter|MCP11
LDHU3_35.5930	34601	16	16	51	Mitochondrial phosphate transporter|MCP11
LDHU3_35.5980	21587	9	9	43	Small heat shock protein|p23A
LDHU3_35.6200	56128	6	6	18	DnaJ domain-containing protein|JDP34|J34
LDHU3_35.6260	34652	6	5	22	Parkin coregulated gene protein|PACRGB
LDHU3_35.6290	79038	14	14	23	Hsp70 family protein|GRP170
LDHU3_35.6300	11635	4	4	27	Glycine cleavage complex H-protein|GCVH
LDHU3_35.6350	38514	17	17	42	Cyclophilin 40|CYP40
LDHU3_35.6390	20302	3	3	23	BRCA1 C Terminus (BRCT) domain containing protein
LDHU3_35.6440	27220	12	12	54	Proteasome alpha 1 subunit
LDHU3_35.6450	38588	12	12	39	ATOM40
LDHU3_35.6470	42760	2	2	5	Tetratricopeptide repeat (TPR) motif-containing protein
LDHU3_35.6530	23227	4	4	25	Protein of unknown function - conserved
LDHU3_35.6680	62607	14	14	24	Polyadenylate-binding protein 1 (PABP1)
LDHU3_35.6760	9129	2	2	22	Ribosomal protein L37e|eL37
LDHU3_35.6850	45036	3	3	9	P-loop NTPase domain-containing protein
LDHU3_35.6860	67093	4	4	8	Protein of unknown function - conserved
LDHU3_35.6930	27963	5	5	26	tRNA (guanine-N(7)-)-methyltransferase
LDHU3_35.6980	52170	10	10	28	alpha-1-2-mannosyltransferase|ALG11
LDHU3_35.6990	9741	2	2	34	Protein of unknown function - conserved
LDHU3_35.7000	39781	4	4	11	WD repeat-containing protein
LDHU3_35.7010	28901	9	9	34	Protein of unknown function - conserved
LDHU3_35.7020	21371	3	3	14	Lsm12 protein
LDHU3_35.7040	42090	4	4	9	Ribosome-interacting GTPase 2
LDHU3_35.7050	66543	10	10	20	SAC3/GANP/THP3-like protein
LDHU3_35.7060	39591	31	31	59	Isopentenyl-diphosphate delta-isomerase (type II)
LDHU3_35.7070	38852	14	14	41	Protein of unknown function - conserved
LDHU3_35.7110	42771	5	5	13	Diacylglycerol kinase
LDHU3_35.7120	27363	2	2	11	Protein of unknown function - conserved
LDHU3_35.7140	733221	2	2	0	Ubiquitin-protein ligase|HECT11
LDHU3_36.0030	11422	19	7	54	Histone H4
LDHU3_36.0060	16822	2	2	13	Protein of unknown function - conserved
LDHU3_36.0090	61219	11	11	24	Pumilio family (PUF) protein 1|PUF1
LDHU3_36.0130	29041	22	22	68	Stress-inducible protein STI1 homolog|HOP2
LDHU3_36.0150	33529	10	10	38	Leucine carboxyl methyltransferase|LCMT
LDHU3_36.0200	40911	2	2	6	PUB domain containing protein
LDHU3_36.0280	94147	90	81	65	Elongation factor 2|eEF2
LDHU3_36.0290	94147	90	81	65	Elongation factor 2|eEF2
LDHU3_36.0310	94147	90	81	65	Elongation factor 2|eEF2
LDHU3_36.0370	11948	3	3	32	Peptidyl-prolyl cis-trans isomerase|FKBPL2
LDHU3_36.0390	62737	21	21	36	Eukaryotic initiation factor 3 subunit L|eIF3L
LDHU3_36.0450	25406	3	3	20	Dolicholphosphate-mannose synthase
LDHU3_36.0460	23017	4	4	21	Proteasome subunit beta
LDHU3_36.0510	29680	3	3	15	Integral membrane protein DUF106
LDHU3_36.0670	26132	3	3	19	Cytochrome c oxidase subunit Vb
LDHU3_36.0690	56060	6	6	15	DnaJ domain-containing protein|JDP52|J52
LDHU3_36.0720	32656	4	4	15	Protein phosphatase 2C-like protein
LDHU3_36.0780	84252	3	3	6	Elongation factor G1|EF-G1
LDHU3_36.0820	16996	5	5	17	Ribosomal protein S27a
LDHU3_36.0840	8523	6	6	74	Mitochondrial ATP synthase epsilon chain
LDHU3_36.0980	50347	2	2	7	Mitogen-activated protein kinase 2 (MAPK2)
LDHU3_36.1020	61094	17	17	31	RNA-binding protein Torus
LDHU3_36.1250	27085	4	4	19	Eukaryotic translation initiation factor 6 (eIF-6)|TIF6
LDHU3_36.1320	17404	15	15	63	40S ribosomal protein S18|uS13
LDHU3_36.1330	17404	15	15	63	40S ribosomal protein S18|uS13
LDHU3_36.1370	25612	2	2	11	Protein of unknown function - conserved
LDHU3_36.1380	18590	6	6	33	40S ribosomal protein S10|eS10
LDHU3_36.1390	18590	6	6	33	40S ribosomal protein S10|eS10
LDHU3_36.1470	14585	7	7	39	Ribosomal protein L24|eL24
LDHU3_36.1500	14585	7	7	39	Ribosomal protein L24|eL24
LDHU3_36.1530	49617	2	2	6	Protein of unknown function - conserved
LDHU3_36.1540	33006	7	7	27	3-hydroxyacyl-CoA dehydrogenase
LDHU3_36.1560	41605	5	5	16	Memo-like protein
LDHU3_36.1570	70513	4	4	7	Protein of unknown function - conserved
LDHU3_36.1650	22138	12	12	47	40S ribosomal protein S9|uS4
LDHU3_36.1660	40720	36	36	55	Fructose-1,6-bisphosphate aldolase (ALD)
LDHU3_36.1740	81444	10	10	17	N-acetyltransferase subunit Nat1
LDHU3_36.1750	25804	3	3	17	Zinc finger protein
LDHU3_36.1800	86861	34	34	40	Transitional endoplasmic reticulum ATPase (TER ATPase)|AAA+ ATPase | valosin-containing protein (VCP)/p97
LDHU3_36.1920	23275	17	7	51	Translation elongation factor 1-B (subunit alpha)|eEF1B-alpha
LDHU3_36.2020	56525	14	14	25	Serine/threonine protein kinase
LDHU3_36.2170	29691	9	9	36	Proteasome alpha 1 subunit
LDHU3_36.2220	191099	50	49	32	Clathrin heavy chain
LDHU3_36.2240	14554	5	5	36	Poly-zinc finger protein 2
LDHU3_36.2280	28167	4	4	20	Universal minicircle sequence binding protein|UMSBP
LDHU3_36.2290	33616	6	6	20	Proteasome subunit beta type-5
LDHU3_36.2560	70017	2	2	5	NOC3
LDHU3_36.2610	56232	2	2	5	Protein of unknown function - conserved
LDHU3_36.2660	54121	11	11	24	Inosine-guanosine transporter|NT2
LDHU3_36.2670	111231	2	2	3	DNA mismatch repair protein MSH6
LDHU3_36.2690	28142	19	19	67	Phosphomannomutase|PMM
LDHU3_36.2770	60554	57	26	69	Chaperonin cpn60.2|HSP60
LDHU3_36.2780	59342	56	25	63	Chaperonin cpn60.3|HSP60
LDHU3_36.2940	63001	10	6	18	DEAD-box RNA helicase
LDHU3_36.2970	30065	5	5	21	Emp24-like protein
LDHU3_36.3170	40998	8	8	20	Developmentally regulated GTP-binding protein 1
LDHU3_36.3190	50174	4	4	9	Protein of unknown function - conserved
LDHU3_36.3310	35537	10	8	32	Glyceraldehyde 3-phosphate dehydrogenase|G3PD
LDHU3_36.3330	49704	2	2	6	Tyrosine aminotransferase
LDHU3_36.3380	39889	11	11	30	Sterol 24-C-methyltransferase|SMT1
LDHU3_36.3390	39903	11	11	30	Sterol 24-C-methyltransferase|SMT2
LDHU3_36.3430	94235	8	8	13	Serine peptidase, Clan SC, Family S9B
LDHU3_36.3560	27918	2	2	10	Putative Nop15
LDHU3_36.3750	62618	7	7	13	Membrane-bound acid phosphatase 2
LDHU3_36.3890	48636	17	17	41	Dihydrolipoamide acetyltransferase precursor
LDHU3_36.4130	125857	2	2	2	Flagellar Member 2|FLAM2
LDHU3_36.4170	15770	6	6	33	40S ribosomal protein S24e|eS24
LDHU3_36.4180	15770	6	6	33	40S ribosomal protein S24e|eS24
LDHU3_36.4290	44070	22	22	43	Succinate--CoA ligase [ADP-forming] subunit beta, mitochondrial
LDHU3_36.4430	25801	12	9	40	Fibrillarin|NOP1
LDHU3_36.4450	88767	2	2	3	Protein of unknown function - conserved
LDHU3_36.4480	25124	12	12	58	ATP synthase
LDHU3_36.4620	29731	16	16	56	14-3-3 protein
LDHU3_36.4690	15002	4	4	36	60S ribosomal protein L22|eL22
LDHU3_36.4820	14750	5	5	42	Protein of unknown function - conserved
LDHU3_36.4850	33172	2	2	8	Short chain dehydrogenase-like protein
LDHU3_36.4880	24966	2	2	12	Snf7 family member
LDHU3_36.4900	23110	6	6	35	NIPSNAP
LDHU3_36.4920	114724	19	18	20	2-oxoglutarate dehydrogenase subunit
LDHU3_36.4980	85326	13	13	8	Polyubiquitin
LDHU3_36.4990	41311	3	3	11	Domain of unknown function (DUF3846)/TPR repeat
LDHU3_36.5040	65377	2	2	4	Signal recognition particle receptor like protein
LDHU3_36.5060	35354	14	14	41	Cysteine synthase
LDHU3_36.5100	11808	4	4	45	Protein of unknown function - conserved
LDHU3_36.5270	19250	4	4	16	60S ribosomal protein L34|eL34
LDHU3_36.5280	9799	4	4	64	40S ribosomal protein S27-1|eS27
LDHU3_36.5290	24514	8	8	35	60S ribosomal protein L10a
LDHU3_36.5300	11636	5	5	40	Transcription factor btf3
LDHU3_36.5320	35936	6	6	21	MORN repeat-containing protein
LDHU3_36.5340	41569	4	4	12	Glycine cleavage complex (GCC) T-protein|GCVT-1|Aminomethyltransferase
LDHU3_36.5360	41526	4	4	12	Glycine cleavage complex (GCC) T-protein|GCVT-2|Aminomethyltransferase
LDHU3_36.5410	70237	22	22	33	Glycyl tRNA synthetase|GlyRS
LDHU3_36.5420	25592	4	4	21	Snf7
LDHU3_36.5460	38526	16	16	52	Eukaryotic translation initiation factor 3 subunit I|eIF3I
LDHU3_36.5490	47768	44	44	62	S-adenosylhomocysteine hydrolase
LDHU3_36.5610	24124	3	3	13	hslVU complex proteolytic subunit - threonine peptidase - Clan T(1) - family T1B|HslV
LDHU3_36.5670	47030	4	4	12	Protein of unknown function - conserved
LDHU3_36.5710	38725	2	2	9	Phosphoglycerate mutase family member 5|PGAM5
LDHU3_36.5900	66628	2	2	3	Protein of unknown function - conserved
LDHU3_36.5920	36240	11	11	37	Oxidoreductase
LDHU3_36.6020	122616	13	13	15	Paraflagellar rod component|PFC14
LDHU3_36.6080	48932	2	2	6	Protein of unknown function - conserved
LDHU3_36.6160	177507	4	4	3	Predicted C2 domain protein
LDHU3_36.6190	45535	14	13	37	19S proteasome regulatory subunit
LDHU3_36.6260	15033	4	4	36	60S ribosomal protein L22|eL22
LDHU3_36.6290	75953	6	6	12	Peptidase family M3
LDHU3_36.6300	17293	10	10	50	Protein of unknown function - conserved
LDHU3_36.6320	85416	2	2	3	Amino acid transporter|AAT14
LDHU3_36.6350	29827	2	2	12	Protein of unknown function (DUF2870)
LDHU3_36.6360	22022	15	15	46	60S ribosomal protein L18|eL18
LDHU3_36.6450	62419	2	2	4	PSP1 C-terminal conserved region containing protein
LDHU3_36.6560	25237	5	5	24	MRT4
LDHU3_36.6580	14345	6	6	34	Protein of unknown function - conserved
LDHU3_36.6730	33596	5	5	18	Paraflagellar rod component|PFC19
LDHU3_36.6860	42933	18	18	41	Protein of unknown function - conserved
LDHU3_36.6910	40372	7	7	21	Translation initiation factor 2 subunit
LDHU3_36.7020	27528	12	12	40	40S ribosomal protein SA|RSSA1|uS2
LDHU3_36.7110	103956	41	41	42	Pumilio protein 11|PUF11
LDHU3_36.7130	27528	12	12	40	40S ribosomal protein SA|RSSA1|uS2
LDHU3_36.7160	30108	13	13	58	Porin domain-containing protein
LDHU3_36.7200	71189	25	25	43	Kinesin-like protein
LDHU3_36.7230	57842	8	8	17	Aldehyde dehydrogenase
LDHU3_36.7290	128750	2	2	3	Glycosyl hydrolase
LDHU3_36.7340	22831	2	2	11	Protein of unknown function - conserved
LDHU3_36.7400	97997	9	9	12	Protein of unknown function - conserved
LDHU3_36.7420	31975	8	8	34	Ubiquinone biosynthesis methyltransferase
LDHU3_36.7500	39263	4	4	13	Phosphoribosylpyrophosphate synthetase
LDHU3_36.7530	32781	7	7	32	Branch point binding protein
LDHU3_36.7570	57398	3	3	7	L-2-hydroxyglutarate dehydrogenase - mitochondrial
LDHU3_36.7730	29372	8	8	30	Adenylyl cyclase-associated protein|CAP/Srv2p
LDHU3_36.7770	126015	39	39	36	Isoleucyl-tRNA synthetase|IleRS
LDHU3_36.7860	86228	2	2	3	Protein of unknown function - conserved
LDHU3_36.8000	56431	6	6	11	Protein of unknown function - conserved
LDHU3_36.8030	14132	5	5	38	Kinetoplast-associated protein
LDHU3_36.8060	58284	27	27	48	Flagellum targeting protein kharon1|KH1
LDHU3_36.8090	86161	3	3	4	Paraflagellar rod component|PFC18
LDHU3_36.8160	41054	12	12	33	Haloacid dehalogenase-like hydrolase
LDHU3_36.8180	18365	3	3	20	Kinetoplast DNA-associated protein
LDHU3_36.8330	29914	2	2	9	OTU-like cysteine protease
LDHU3_36.8340	260055	2	2	1	FAP206-like protein
LDHU3_36.8370	84584	23	23	36	Eukaryotic translation initation factor 4 gamma|eIF4G4
LDHU3_36.8440	61903	6	6	15	CCR4-NOT transcription complex subunit 10
LDHU3_36.8520	32579	4	4	17	Protein of unknown function - conserved
LDHU3_36.8540	29962	3	3	15	Sucrase/ferredoxin-like family protein
LDHU3_36.8630	40852	8	8	20	Carboxypeptidase
LDHU3_36.8640	37721	8	8	30	DnaJ domain-containing protein|JDP6|J6
LDHU3_36.8710	34376	2	2	9	Homocysteine S-methyltransferase
LDHU3_36.8850	61941	4	4	10	GTPase activating protein|TBC-RootA
LDHU3_36.8860	84041	5	5	8	DM10 domain-containing protein
LDHU3_36.9130	26413	2	2	11	Hydrolase HYD36
LDHU3_36.9280	22393	3	3	14	SAS-6_N domain-containing protein
LDHU3_36.9300	60761	43	43	58	2,3-bisphosphoglycerate-independent phosphoglycerate mutase|iPGAM
LDHU3_36.9430	78195	23	23	38	Prolyl oligopeptidase|POP
LDHU3_36.9440	29129	19	19	59	ATP synthase delta (OSCP) subunit
LDHU3_36.9620	58180	26	26	39	T-complex protein 1 - theta subunit|TCP1θ
LDHU3_36.9660	52358	28	28	46	Protein disulfide isomerase 2|PDI52|PDI2
LDHU3_36.9700	81831	23	23	31	Eukaryotic translation initiation factor 3 subunit c|eIF3c
LDHU3_36.9740	13750	5	5	37	Cytochrome oxidase subunit IX

## Sheet: S2. LdHU3-without_LmjF ortholog
Identified proteins without annotated ortholog in the L. major genome (LmjF version, 2005)
LDHU3_02.0870
LDHU3_05.0580
LDHU3_05.1170
LDHU3_08.1760
LDHU3_09.1100
LDHU3_11.1350
LDHU3_12.1080
LDHU3_12.1190
LDHU3_14.0510
LDHU3_14.1160
LDHU3_18.0800
LDHU3_19.0910
LDHU3_19.0920
LDHU3_19.0930
LDHU3_19.0950
LDHU3_19.0960
LDHU3_19.0970
LDHU3_19.0990
LDHU3_21.0030
LDHU3_23.0390
LDHU3_23.2440
LDHU3_25.0950
LDHU3_26.1830
LDHU3_27.2930
LDHU3_27.2940
LDHU3_27.3010
LDHU3_28.3970
LDHU3_28.3980
LDHU3_28.4000
LDHU3_28.4020
LDHU3_29.0450
LDHU3_29.1620
LDHU3_29.2660
LDHU3_29.2690
LDHU3_32.3880
LDHU3_32.4810
LDHU3_32.4850
LDHU3_32.4880
LDHU3_32.4920
LDHU3_32.4930
LDHU3_33.1330
LDHU3_34.1980
LDHU3_35.0040
LDHU3_35.0050
LDHU3_35.0060
LDHU3_35.2450
LDHU3_35.2470
LDHU3_35.2890
LDHU3_36.0310

## Sheet: S3.N-terminal extended prot
Gene ID	#Peptides	#Unique	Product
LDHU3_01.0360	7	7	poly(A) export protein
LDHU3_04.0600	12	12	Adenylosuccinate lyase
LDHU3_10.0470	4	4	Protein transport protein SEC23
LDHU3_11.0500	7	7	Tubulin-tyrosine ligase
LDHU3_11.0790	26	26	3-methylcrotonoyl-CoA carboxylase beta subunit
LDHU3_11.1020	14	14	Protein of unknown function - conserved
LDHU3_11.1160	5	5	Protein of unknown function - conserved
LDHU3_12.0520	6	6	Protein of unknown function - conserved
LDHU3_13.0250	3	3	Lipase (class 3)
LDHU3_14.1640	5	5	protein of unknown function - conserved
LDHU3_15.0170	2	2	ATP-dependent RNA helicase|DEAD/H|DRS1
LDHU3_16.1440	5	5	tyrosyl or methionyl-tRNA synthetase-like protein | EMAP-1
LDHU3_16.1780	18	18	protein of unknown function - conserved
LDHU3_17.0810	2	2	Protein of unknown function - conserved
LDHU3_17.1500	9	9	Mak10 subunit - NatC N(alpha)-terminal acetyltransferase
LDHU3_19.0020	6	6	Protein of unknown function - conserved
LDHU3_20.1390	6	6	Protein of unknown function - conserved
LDHU3_20.1990	11	11	40S ribosomal protein S11| uS17
LDHU3_21.2120	11	11	40S ribosomal protein S11| uS17
LDHU3_23.0040	10	10	CCR4-NOT transcription complex subunit 11 | CNOT11
LDHU3_23.1020	29	28	Kinesin|KIN-C
LDHU3_26.1930	30	30	Trifunctional enzyme alpha subunit
LDHU3_27.1540	4	4	Vesicular-fusion ATPase-like protein
LDHU3_27.2170	4	4	Protein of unknown function - conserved|Domain of unknown function (DUF543)
LDHU3_29.0460	11	11	HIP
LDHU3_30.0260	5	5	Leucine-rich repeat protein
LDHU3_30.4150	18	18	RNA-binding protein 42 | RBP42|Rasputin
LDHU3_30.4840	3	3	Serine/threonine-protein kinase
LDHU3_31.0320	9	9	ATP-dependent RNA helicase
LDHU3_31.1680	7	7	Tripartite attachment complex protein 102|TAC102
LDHU3_32.2670	3	3	Cop-coated vesicle membrane protein p24 precursor |ERP2
LDHU3_33.3610	57	57	Mitochondrial member of the HSP90 family|TRAP-1|HSP75
LDHU3_33.4020	3	3	Guide RNA associated protein 1 (GAP1)|RESC2
LDHU3_34.1830	2	2	Mitochondrial ATP-dependent zinc metallopeptidase
LDHU3_34.6260	3	3	Alpha/beta hydrolase family
LDHU3_35.0910	15	15	Proteasome activator protein pa26
LDHU3_35.2690	12	12	Cation transporting ATPase
LDHU3_35.2730	3	3	Protein of unknown function - conserved
LDHU3_35.6390	5	5	BRCA1 C Terminus (BRCT) domain containing protein
LDHU3_35.6860	5	5	Protein of unknown function - conserved
LDHU3_35.7060	31	31	Isopentenyl-diphosphate delta-isomerase (type II)
LDHU3_36.4430	12	10	Fibrillarin|NOP1
LDHU3_36.5560	3	3	Protein of unknown function - conserved

## Sheet: S4. Phosphoproteins
Gene ID	Phosphorylated amino acid(s)	Product
LDHU3_05.0130	S268	Phosphoprotein phosphatase|Hook-complex subunit
LDHU3_13.0340	Y357	alpha tubulin
LDHU3_13.0350	Y357	alpha tubulin
LDHU3_13.0360	Y357	alpha tubulin
LDHU3_13.0370	Y357	alpha tubulin
LDHU3_13.0380	Y357	alpha tubulin
LDHU3_13.0390	Y357	alpha tubulin
LDHU3_13.0400	Y357	alpha tubulin
LDHU3_14.1920	T964	Protein of unknown function - conserved|WCB
LDHU3_18.0340	Y186	Glycogen synthase kinase 3|GSK3
LDHU3_19.1390	S129	Protein of unknown function - conserved
LDHU3_22.0960	S43; S45; S109	Protein of unknown function - conserved
LDHU3_23.1160	S229	3-ketoacyl-CoA thiolase
LDHU3_26.2570	S259	Nucleolar protein 86|NOP86
LDHU3_28.2840	S594	Leucine Rich Repeat-containing protein|LRRP1
LDHU3_30.3330	S13	Heat shock 70-related protein 1, mitochondrial precursor|mtHSP70|HSPA9
LDHU3_30.3340	S13	Heat shock 70-related protein 1, mitochondrial precursor|mtHSP70|HSPA9
LDHU3_30.3350	S13	Heat shock 70-related protein 1, mitochondrial precursor|mtHSP70|HSPA9
LDHU3_30.3400	S13	Heat shock 70-related protein 1, mitochondrial precursor|mtHSP70|HSPA9
LDHU3_31.0560	S46	Calpain-like cysteine peptidase
LDHU3_32.3880	S85	Nucleoside diphosphate kinase b|NDPK1
LDHU3_32.3890	S85	Nucleoside diphosphate kinase b|NDPK1
LDHU3_36.8060	S42; S158; S327	Flagellum targeting protein kharon1|KH1

## Sheet: S5. Acetylated proteins
Gene ID	Acetylated amino acid(s)	Products
LDHU3_04.1200	S2	Adenylate kinase
LDHU3_04.1240	S2	Protein of unknown function - conserved
LDHU3_04.1520	A2	Actin
LDHU3_05.1060	S2	Dipeptidyl-peptidase III|Metallo-peptidase - Clan M - Family M49
LDHU3_05.1350	M1	Prefoldin subunit
LDHU3_07.0260	S2	Protein phosphatase 2A - regulatory subunit B
LDHU3_07.0370	S2	Uncharacterised protein family (UPF0172)
LDHU3_07.1350	M1	Nucleolar RNA-binding protein| NOP44
LDHU3_08.0270	S2	Inositol phosphosphingolipid phospholipase C-Like|ISCL
LDHU3_08.1470	M1	Stress-induced protein sti1|HOP
LDHU3_09.1120	A2	Calmodulin
LDHU3_09.1130	A2	Calmodulin|LCALA
LDHU3_09.1150	A2	Calmodulin
LDHU3_09.1840	T2	Cytochrome b5-like protein
LDHU3_10.1300	M5	FKBP-type peptidyl-prolyl cis-trans isomerase|FKBPL3
LDHU3_10.1320	M1	Small GTP-binding protein Rab11
LDHU3_10.1360	M1	Archaic translocase of outer membrane 12 kDa subunit|ATOM12
LDHU3_10.1560	H67	PAB1-binding protein
LDHU3_11.1330	S2	60S ribosomal protein L28| eL28
LDHU3_11.1350	S2	60S ribosomal protein L28| eL28
LDHU3_11.1370	S2	60S ribosomal protein L28| eL28
LDHU3_12.0350	S2	Cysteinyl-tRNA synthetase| CysRS
LDHU3_13.0120	M1	Carboxypeptidase|CP1
LDHU3_13.0440	A2	Flagellar radial spoke protein|RSP4/6
LDHU3_13.0480	S2	ALBA-domain protein 1|ALBA1
LDHU3_14.0250	T2	Thioredoxin-like
LDHU3_15.0520	T2	60S acidic ribosomal protein P1a
LDHU3_15.0530	T2	60S acidic ribosomal protein P1a
LDHU3_15.1420	K122	Tryparedoxin peroxidase
LDHU3_16.1330	S2	Ubiquitin fold modifier protein|UFM1
LDHU3_17.0440	S2	Tetratricopeptide repeat (TPR)-containing protein
LDHU3_18.1440	M1	Ras-related protein Rab5A
LDHU3_19.0900	S2; A3	ATG8/AUT7/APG8/PAZ2
LDHU3_19.0910	S2; A3	ATG8/AUT7/APG8/PAZ2
LDHU3_19.0920	S2; A3	ATG8/AUT7/APG8/PAZ2
LDHU3_19.0930	S2; A3	ATG8/AUT7/APG8/PAZ2
LDHU3_19.0940	S2; A3	ATG8/AUT7/APG8/PAZ2
LDHU3_19.0950	S2; A3	ATG8/AUT7/APG8/PAZ2|Autophagy-related protein
LDHU3_19.0960	S2; A3	ATG8/AUT7/APG8/PAZ2|Autophagy-related protein
LDHU3_19.0970	S2; A3	ATG8/AUT7/APG8/PAZ2
LDHU3_19.0980	S2; A3	ATG8/AUT7/APG8/PAZ2
LDHU3_19.0990	S2; A3	ATG8/AUT7/APG8/PAZ2|Autophagy-related protein
LDHU3_19.1000	S2; A3	ATG8/AUT7/APG8/PAZ2
LDHU3_19.1030	A3	ATG8/AUT7/APG8/PAZ2
LDHU3_19.1050	S2; A3	ATG8/AUT7/APG8/PAZ2
LDHU3_19.1060	S2; A3	ATG8B.3
LDHU3_20.1390	M1	Protein of unknown function - conserved
LDHU3_21.1810	A2	Vesicle-associated membrane protein
LDHU3_21.2460	S2	Proteasome alpha 2 subunit
LDHU3_22.0610	A2	40S ribosomal protein S15|uS19
LDHU3_22.0650	A2	40S ribosomal protein S15|uS19
LDHU3_22.1640	S2	Ribonucleotide reductase subunit
LDHU3_23.0470	A2	Pteridine reductase 1 (PTR1)
LDHU3_23.1570	S2	Protein of unknown function - conserved
LDHU3_24.0160	S2	Putative glycosomal membrane protein
LDHU3_24.1020	S2; K4	Triosephosphate isomerase|TIM
LDHU3_24.1460	M1	Translation factor sui1|EIF1
LDHU3_25.0660	M1	RNA-binding protein SCD6
LDHU3_25.1210	S2	Cyclophilin A|Cyp19
LDHU3_25.2560	S2	2,4-Dihydroxyhept-2-ene-1,7-dioic acid aldolase
LDHU3_26.0790	N45	10 kDa heat shock protein|HSP10|CPN10|chaperonin
LDHU3_26.0810	N45	10 kDa heat shock protein|HSP10|CPN10|chaperonin
LDHU3_26.1960	A2; T23	Thimet oligopeptidase
LDHU3_26.3000	A2	Nitrilase
LDHU3_27.0240	A2	Proteasome alpha 7 subunit
LDHU3_27.1000	T2	ras-related protein RAB1A
LDHU3_27.1700	S2	Histone H1
LDHU3_27.1810	M1	T-complex protein 1 - beta subunit|CCT-beta
LDHU3_27.1910	A3	Arginyl-tRNA synthetase|ArgRS
LDHU3_27.2370	S2	BRO1-like domain-containing protein
LDHU3_28.3930	M1	Activated protein kinase c receptor (LACK)|RACK1|GBLP
LDHU3_28.3950	M1	Activated protein kinase c receptor (LACK)|RACK1
LDHU3_29.0030	M1	FACT complex subunit|Spt16
LDHU3_29.0750	A2	ADF/Cofilin
LDHU3_29.2680	M1	Paraflagellar rod protein 1D|PFR1
LDHU3_29.2690	M1	Paraflagellar rod protein 1D|PFR1
LDHU3_29.2700	M1	Paraflagellar rod protein 1D|PFR1
LDHU3_29.2710	M1	Paraflagellar rod protein 1D|PFR1
LDHU3_30.0650	M1	Aspartyl-tRNA synthetase|AspRS
LDHU3_30.0760	S2	Protein of unknown function - conserved
LDHU3_30.4460	M1	MORN repeat-containing protein 1
LDHU3_30.4610	A2	Guanine nucleotide-binding protein subunit beta-like protein
LDHU3_31.0030	M1	5-methyltetrahydropteroyltriglutamate-homocysteine S-methyltransferase
LDHU3_31.5470	A2	Family M16 peptidase
LDHU3_31.5560	S2	Protein kinase
LDHU3_32.0030	S2	Protein of unknown function - conserved
LDHU3_32.1210	M1	Phenylalanyl-tRNA synthetase alpha chain|PheRSα
LDHU3_32.1400	S2	T-complex protein 1 subunit epsilon|TCP1ε
LDHU3_32.2840	M1	Protein of unknown function - conserved
LDHU3_33.1760	K3	Guanylate kinase
LDHU3_33.2550	S2	Peptidase m20/m25/m40 family-like protein
LDHU3_33.3610	M548	Mitochondrial member of the HSP90 family|TRAP-1|HSP75
LDHU3_33.4090	S2	Protein of unknown function - conserved
LDHU3_34.1980	M1	Protein of unknown function - conserved
LDHU3_34.4600	S2	Regulatory subunit of protein kinase a-like protein
LDHU3_34.5430	T2	Amidinotransferase
LDHU3_34.5460	S2	ruvB-like DNA helicase
LDHU3_35.1820	S2	Mitochondrial processing peptidase - beta subunit
LDHU3_35.2870	A2	Kinetoplastid membrane protein 11|KMP11
LDHU3_35.2890	A2	Kinetoplastid membrane protein 11|KMP11
LDHU3_35.2900	A2	Kinetoplastid membrane protein 11|KMP11
LDHU3_35.4120	M1	ATP-dependent RNA helicase
LDHU3_35.4910	S2	Gim5A|Glycosomal membrane protein
LDHU3_35.4930	M1	Protein of unknown function - conserved
LDHU3_35.5750	M1	Protein of unknown function - conserved
LDHU3_35.7000	M1	WD repeat-containing protein
LDHU3_35.7050	S18	SAC3/GANP/THP3-like protein
LDHU3_36.0130	M1	Stress-inducible protein STI1 homolog|HOP2
LDHU3_36.0150	A2	Leucine carboxyl methyltransferase|LCMT
LDHU3_36.1320	S2	40S ribosomal protein S18|uS13
LDHU3_36.1330	S2	40S ribosomal protein S18|uS13
LDHU3_36.5100	M1	Protein of unknown function - conserved
LDHU3_36.5460	T2	Eukaryotic translation initiation factor 3 subunit I|eIF3I
LDHU3_36.6020	S47	Paraflagellar rod component|PFC14
LDHU3_36.6580	S22	Protein of unknown function - conserved
LDHU3_36.6910	S3	Translation initiation factor 2 subunit
LDHU3_36.7230	T2	Aldehyde dehydrogenase
LDHU3_36.8540	S17	Sucrase/ferredoxin-like family protein

## Sheet: S6. Methylated proteins
Gene ID	Methylated amino acid(s)	Products
LDHU3_01.0890	E112	Eukaryotic initiation factor 4A-1|eIF4A1
LDHU3_01.0900	E112	Eukaryotic initiation factor 4A-1|eIF4A1
LDHU3_03.0200	E418	delta-1-pyrroline-5-carboxylate dehydrogenase
LDHU3_04.0970	E58	60S ribosomal protein L10| uL16
LDHU3_04.1190	E58	60S ribosomal protein L10| uL16
LDHU3_05.0920	R75	Methylthioadenosine phosphorylase
LDHU3_05.1060	E533	Dipeptidyl-peptidase III|Metallo-peptidase - Clan M - Family M49
LDHU3_06.0020	E52	Histone H4
LDHU3_06.0050	E269	WD domain/G-beta repeat -containing protein
LDHU3_07.0680	E139	60S ribosomal protein L7a|eL8
LDHU3_07.0690	E139	60S ribosomal protein L7a|eL8
LDHU3_07.1200	R130	Splicing factor ptsr1-like protein|TSR1
LDHU3_07.1250	K148	Serine/threonine kinase
LDHU3_08.1460	E234	Mitochondrial ATP synthase subunit
LDHU3_08.1470	E349	Stress-induced protein sti1|HOP
LDHU3_08.1640	E237; T253	Amidinotransferase
LDHU3_08.1660	E53; E69; E288; D304; E328; E343; E383	beta tubulin
LDHU3_08.1730	E237; T253	Amidinotransferase
LDHU3_08.1760	E53; E69	beta tubulin
LDHU3_09.1100	E24; K27	60S ribosomal protein L40|eL40|UBA52
LDHU3_09.1120	E120; E121	Calmodulin
LDHU3_09.1130	E120; E121	Calmodulin|LCALA
LDHU3_09.1150	E120; E121	Calmodulin
LDHU3_09.1190	R48; E236; E238; E239	Elongation factor-1 gamma (EF1G)
LDHU3_09.1660	E59; R60	Histone H2B
LDHU3_11.0440	K112; S143	14-3-3 protein-like protein
LDHU3_11.0830	E145	Aminopeptidase
LDHU3_11.0970	E68	40S ribosomal protein S21| eS21
LDHU3_11.0980	E68	40S ribosomal protein S21| eS21
LDHU3_11.1430	E51	40S ribosomal protein S15A| uS8
LDHU3_13.0120	E73; E202; E376	Carboxypeptidase|CP1
LDHU3_13.0340	E77; R79; E90; R221; K280; R390	alpha tubulin
LDHU3_13.0350	E77; R79; E90; R221; K280; R390	alpha tubulin
LDHU3_13.0360	E77; R79; E90; R221; K280; R390	alpha tubulin
LDHU3_13.0370	E77; R79; E90; R221; K280; R390	alpha tubulin
LDHU3_13.0380	E77; R79; E90; R221; K280; R390	alpha tubulin
LDHU3_13.0390	E77; R79; E90; R221; K280; R390	alpha tubulin
LDHU3_13.0400	E77; R79; E90; R221; K280; R390	alpha tubulin
LDHU3_13.0630	R94	40S ribosomal protein S12| eS12
LDHU3_13.1380	E88; E214	40S ribosomal protein S4|eS4
LDHU3_13.1390	E88; E214	40S ribosomal protein S4| eS4
LDHU3_13.1940	R241	Pyrroline-5-carboxylate reductase|P5CR
LDHU3_14.0250	E171; E172	Thioredoxin-like
LDHU3_14.0590	T135	Nuclear distribution protein c (NudC) like protein
LDHU3_14.1150	E7	Calpain-like cysteine peptidase
LDHU3_14.1160	E7	Calpain-like cysteine peptidase
LDHU3_14.1580	E71; E208; E220, E227; K231; R327; E352	Enolase
LDHU3_15.0420	E116; E152; E158	Ribonucleoprotein p18, mitochondrial precursor
LDHU3_15.1360	E72; K84; E376; S678; E680; E750; E1010	Glutamate dehydrogenase
LDHU3_15.1420	E161; E167; E168	Tryparedoxin peroxidase|TRYP
LDHU3_15.1850	E27	Ribosomal protein S6|SNU13
LDHU3_16.1790	T75; E331	Paraflagellar rod protein 1D|PFR2
LDHU3_16.1800	T75; E331	Paraflagellar rod protein 1D|PFR2
LDHU3_16.1810	T75; E331	Paraflagellar rod protein 1D|PFR2
LDHU3_18.0250	E233	Activator of Hsp90 ATPase - N-terminal/Activator of Hsp90 ATPase homolog 1-like protein|Aha1
LDHU3_18.0630	E292	Aconitase
LDHU3_18.0830	E11	60S ribosomal protein L10a|uL1
LDHU3_18.0900	E325; K330	Citrate synthase
LDHU3_18.1720	E29; E131; E465; E467	Heat shock protein 110|HSP110
LDHU3_19.0030	E55; R56	Histone H2B
LDHU3_19.0040	E55; R56	Histone H2B
LDHU3_19.0050	E55; R56	histone H2B
LDHU3_19.0440	E83	40S ribosomal protein S13| uS15
LDHU3_20.1680	E121	Small myristoylated protein-1|SMP1
LDHU3_21.2160	E385	Protein of unknown function - conserved
LDHU3_21.2560	E36	40S ribosomal protein S6|eS6
LDHU3_22.0610	E28; E38	40S ribosomal protein S15|uS19
LDHU3_22.0650	E28; E38	40S ribosomal protein S15|uS19
LDHU3_23.0270	E62	Endoribonuclease L-PSP (pb5)
LDHU3_23.0600	R332	NADP-dependent alcohol dehydrogenase
LDHU3_23.1160	E202	3-ketoacyl-CoA thiolase
LDHU3_23.1190	E435	Acetyl CoA synthetase
LDHU3_24.2610	S396; R401	Transketolase
LDHU3_24.2850	E21	60S ribosomal protein L12|uL11
LDHU3_25.1210	E147	Cyclophilin A|Cyp19
LDHU3_25.1540	E159; E296; E504	ATP synthase subunit beta - mitochondrial
LDHU3_25.1550	E159; E296; E504	ATP synthase subunit beta - mitochondrial
LDHU3_25.2230	E251	Pyruvate dehydrogenase E1 beta subunit
LDHU3_25.2290	E49	Enoyl-CoA reductase
LDHU3_25.2780	K41	Parkin coregulated protein homolog
LDHU3_26.0790	E46; E73	10 kDa heat shock protein|HSP10|CPN10|chaperonin
LDHU3_26.0810	E46; E73	10 kDa heat shock protein|HSP10|CPN10|chaperonin
LDHU3_26.1020	E166	Glutathione peroxidase-like protein
LDHU3_26.1030	E150	Glutathione peroxidase-like protein
LDHU3_26.1510	E24; E117; E118; E175; E245; E610	HSP70.4|Heat shock 70-related protein
LDHU3_26.2570	E465	Nucleolar protein 86|NOP86
LDHU3_26.3070	E42	60S ribosomal protein L35|uL29
LDHU3_26.3080	E42	60S ribosomal protein L35|uL29
LDHU3_27.1810	E145	T-complex protein 1 - beta subunit|CCT-beta
LDHU3_27.2640	R103; E179; E272; K448	Glycosomal phosphoenolpyruvate carboxykinase
LDHU3_27.2650	R22; E98	Glycosomal phosphoenolpyruvate carboxykinase
LDHU3_28.0690	E57	Ribosomal protein S26|eS26
LDHU3_28.1260	E123	40S ribosomal protein S14|uS11
LDHU3_28.1650	R80; E95; E207; E313; E613	Luminal binding protein 1 (BiP)|GRP78
LDHU3_28.3930	E227	Activated protein kinase c receptor (LACK)|RACK1|GBLP
LDHU3_28.3950	E227	Activated protein kinase c receptor (LACK)|RACK1
LDHU3_28.3970	S47; R49; E118; E119; E169; E176; E233; E245; E246; E652; D654	Heat shock protein 70|HSP70|HSP70-type II
LDHU3_28.3980	S47; R49; E118; E119; E169; E176; E233; E245; E246; E652; D654	Heat shock protein 70|HSP70|HSP70-type I
LDHU3_28.3990	S47; R49; E118; E119; E169; E176; E233; E245; E246; E652; D654	Heat shock protein 70|HSP70|HSP70-type I
LDHU3_28.4000	S47; R49; E118; E119; E169; E176; E233; E245; E246; E652; D654	Heat shock protein 70|HSP70|HSP70-type I
LDHU3_28.4010	S47; R49; E118; E119; E169; E176; E233; E245; E246; E652; D654	Heat shock protein 70|HSP70|HSP70-type I
LDHU3_28.4020	S47; R49; E118; E119; E169; E176; E233; E245; E246; E652; D654	Heat shock protein 70|HSP70|HSP70-type I
LDHU3_29.1300	E39	ADP-ribosylation factor-like protein 3A|ARL-3A
LDHU3_29.1730	E136; E138	Tryparedoxin 1 (TXN1)
LDHU3_29.2680	E491	Paraflagellar rod protein 1D|PFR1
LDHU3_29.2690	E491	Paraflagellar rod protein 1D|PFR1
LDHU3_29.2700	E491	Paraflagellar rod protein 1D|PFR1
LDHU3_29.2710	E491	Paraflagellar rod protein 1D|PFR1
LDHU3_29.2740	E51	40S ribosomal protein S15A|uS8
LDHU3_29.3820	S110; E111	60S ribosomal protein L13|eL13
LDHU3_29.3830	S110; E111	60S ribosomal protein L13|eL13
LDHU3_29.3880	R31	ATP-dependent 6-phosphofructokinase, glycosomal|PFK
LDHU3_30.0650	S245	Aspartyl-tRNA synthetase|AspRS
LDHU3_30.1010	E188	Protein of unknown function - conserved
LDHU3_30.3330	E53; E56; K147; R176; E196; D388; E389; E560; R568	Heat shock 70-related protein 1, mitochondrial precursor|mtHSP70|HSPA9B
LDHU3_30.3340	E53; E56; K147; R176; E196; D388; E389; E560; R568	Heat shock 70-related protein 1, mitochondrial precursor|mtHSP70|HSPA9
LDHU3_30.3350	E53; E56; K147; R176; E196; D388; E389; E560; R568	Heat shock 70-related protein 1, mitochondrial precursor|mtHSP70|HSPA9
LDHU3_30.3400	E53; E56; K147; R176; E196; D388; E389; E560; R568	Heat shock 70-related protein 1, mitochondrial precursor|mtHSP70|HSPA9
LDHU3_30.4150	K58	RNA-binding protein 42 | RBP42|Rasputin
LDHU3_30.4330	E57	Ribosomal protein S26|eS26
LDHU3_30.4850	E123	40S ribosomal protein S14|uS11
LDHU3_31.3500	E24; K27	60S ribosomal protein L40|ubiquitin-fusion protein|eL40
LDHU3_31.3730	E24; K27	60S ribosomal protein L40|ubiquitin-fusion protein|eL40
LDHU3_31.5040	T132	ADP-ribosylation factor|Arf1
LDHU3_31.5560	K160	Protein kinase
LDHU3_32.0510	E360	ATP-dependent RNA helicase HEL67|DED1-1|DBP1|DDX3
LDHU3_32.1130	K483	RNA binding protein | Homologous to T. brucei DRBD18
LDHU3_32.2410	E45	Iron superoxide dismutase|SODB1
LDHU3_32.2420	E45	Iron superoxide dismutase|SODB2
LDHU3_32.3880	R127	Nucleoside diphosphate kinase b|NDPK1
LDHU3_32.3890	R127	Nucleoside diphosphate kinase b|NDPK1
LDHU3_32.4200	E185; E297	Ribosomal protein L3|uL3
LDHU3_32.4440	E109	Dihydrolipoamide dehydrogenase|GCVL-2
LDHU3_33.0460	K43; E57; R60; E77; E181; E293; E364; D365; K403; E441; E444; E445; K530	Heat shock protein 83|HSP83|HSP90
LDHU3_33.0480	K43; E57; R60; E77; E181; E293; E364; D365; K403; E441; E444; E445; K530	Heat shock protein 83|HSP83|HSP90
LDHU3_33.0500	K43; E57; R60; E77; E181; E293; E364; D365; K403; E441; E444; E445; K530	Heat shock protein 83|HSP83|HSP90
LDHU3_33.0520	K43; E57; R60; E77; E181; E293; E364; D365; K403; E441; E444; E445; K530	Heat shock protein 83|HSP83|HSP90
LDHU3_33.0530	K43; E57; R60; E77; E181; E293; E364; D365; K403; E441; E444; E445; K530	Heat shock protein 83|HSP83|HSP90
LDHU3_33.0540	K43; E57; R60; E77; E181; E293; E364; D365; K403; E441; E444; E445; K530	Heat shock protein 83|HSP83|HSP90
LDHU3_33.0550	K43; E57; R60; E77; E181; E293; E364; D365; K403; E441; E444; E445; K530	Heat shock protein 83|HSP83|HSP90
LDHU3_33.0560	K43; E57; R60; E77; E181; E293; E364; D365; K403; E441; E444; E445; K530	Heat shock protein 83|HSP83|HSP90
LDHU3_33.0570	K43; E57; R60; E77; E181; E293; E364; D365; K403; E441; E444; E445; K530	Heat shock protein 83|HSP83|HSP90
LDHU3_33.0580	K43; E57; R60; E77; E181; E293; E364; D365; K403; E441; E444; E445; K530	Heat shock protein 83|HSP83|HSP90
LDHU3_33.1240	E53; E69; E288; D304; E328; E343; E383	beta tubulin
LDHU3_33.1250	E53; E69	beta tubulin
LDHU3_33.1260	E53; E69; E288; D304; E328; E343; E383	beta tubulin
LDHU3_33.1270	E53; E69	beta tubulin
LDHU3_33.1280	E53; E69	beta tubulin
LDHU3_33.1290	E53; E69; E288; D304; E328; E343; E383	beta tubulin
LDHU3_33.1300	E53; E69	beta tubulin
LDHU3_33.1310	E53; E69; E288; D304; E328; E343; E383	beta tubulin
LDHU3_33.1320	E53; E69	beta tubulin
LDHU3_33.1330	E53; E69; E288; D304; E328; E343; E383	beta tubulin
LDHU3_33.3440	E137; E164	Protein of unknown function - conserved
LDHU3_33.3530	E251	Acetate:succinate CoA transferase
LDHU3_33.3610	E38; K39; E84; E85; E312	Mitochondrial member of the HSP90 family|TRAP-1|HSP75
LDHU3_33.3660	E363	KHAP1
LDHU3_33.4780	E83	40S ribosomal protein S13|uS15
LDHU3_34.1380	E170; D209	Elongation factor 1B (beta subunit)|eEF1B beta
LDHU3_34.1410	E170; D209	Elongation factor 1-beta
LDHU3_34.3980	E92; E96; E117; R118	Alba-domain protein|ALBA3
LDHU3_34.4680	E185; E297	Ribosomal protein L3|uL3
LDHU3_34.4690	E185; E297	Ribosomal protein L3|uL3
LDHU3_34.4700	E185; E297	Ribosomal protein L3|uL3
LDHU3_34.4710	E185; E297	Ribosomal protein L3|uL3
LDHU3_35.0050	E111	Pyruvate kinase
LDHU3_35.0060	E111	Pyruvate kinase
LDHU3_35.0070	E103	Pyruvate kinase
LDHU3_35.0560	E93; E250; E251; E254; K261	40S ribosomal protein S3A|eS1
LDHU3_35.0570	E93; E250; E251; E254; K261	40S ribosomal protein S3A|eS1
LDHU3_35.1200	E59	Aldose 1-epimerase
LDHU3_35.1640	E185; E190	Short chain dehydrogenase
LDHU3_35.2610	E36	40S ribosomal protein S6|eS6
LDHU3_35.2840	E21	60S ribosomal protein L12|uL11
LDHU3_35.2850	R162	RNA binding protein|DRBD2
LDHU3_35.4120	D103; R173; E870	ATP-dependent RNA helicase
LDHU3_35.4460	E135; E388	6-phosphogluconate dehydrogenase|6PGDH
LDHU3_35.4910	E184	Gim5A|Glycosomal membrane protein
LDHU3_35.5420	K64	Polyadenylate-binding protein 2|PABP2
LDHU3_35.6300	K81	Glycine cleavage complex H-protein|GCVH
LDHU3_35.7060	E247; E249; E315	Isopentenyl-diphosphate delta-isomerase (type II)
LDHU3_36.0130	E155	Stress-inducible protein STI1 homolog|HOP2
LDHU3_36.0280	E352; E358; E362; D363; K364; E428; D473; E475; D614; E627; D629; E632; R634	Elongation factor 2|eEF2
LDHU3_36.0290	E352; E358; E362; D363; K364; E428; D473; E475; D614; E627; D629; E632; R634	Elongation factor 2|eEF2
LDHU3_36.0310	E352; E358; E362; D363; K364; E428; D473; E475; D614; E627; D629; E632; R634	Elongation factor 2|eEF2
LDHU3_36.1320	E63; T96	40S ribosomal protein S18|uS13
LDHU3_36.1330	E63; T96	40S ribosomal protein S18|uS13
LDHU3_36.1380	E168	40S ribosomal protein S10|eS10
LDHU3_36.1390	E168	40S ribosomal protein S10|eS10
LDHU3_36.1660	E22; E24	Fructose-1,6-bisphosphate aldolase (ALD)
LDHU3_36.1920	E54; E142; D181	Translation elongation factor 1-B (subunit alpha)|eEF1B-alpha
LDHU3_36.2020	K185	Serine/threonine protein kinase
LDHU3_36.2690	E244	Phosphomannomutase|PMM
LDHU3_36.2770	E48; E366; E398; E484; E487; E488	Chaperonin cpn60.2|HSP60
LDHU3_36.2780	E48; E74; E223; E398; K402; E437; E484; E487; E488	Chaperonin cpn60.3|HSP60
LDHU3_36.4620	E31; E159	14-3-3 protein
LDHU3_36.4980	E24; K27	Polyubiquitin
LDHU3_36.5290	E11	60S ribosomal protein L10a
LDHU3_36.5490	E23; E25; E155	S-adenosylhomocysteine hydrolase
LDHU3_36.7110	E460; E903	Pumilio protein 11|PUF11
LDHU3_36.7160	E98	Porin domain-containing protein
LDHU3_36.8060	R186	Flagellum targeting protein kharon1|KH1
